# Supplementary material for: Genomic Diversity of SARS-CoV-2 Omicron Variant in South American Countries
Source: Viruses. 2022 Jun 7;14(6):1234. doi: 10.3390/v14061234 (PMC9230695; doi:10.3390/v14061234)
Supplement: Supplementary file 1 [file viruses-14-01234-s001.zip › Table S1.xlsx]

## Sheet: Table S1
	Virus name	Accession ID	Collection date	Location	Lineages	Authors
	hCoV-19/Argentina/INEI114557/2021	EPI_ISL_7467969	2021-12-02	Argentina	BA.1	Avaro M.; Baumeister E.; Benedetti E.; Campos J.; Cisterna D.; Dattero ME; De Belder D.; Haim MS.; Lorenzo =.; Molina V.; Perandones C.; Poklepovich T.; Pontoriero A.; Russo M.; Sanchez Loria J.; Tuduri E.
	hCoV-19/Argentina/INEI117513/2021	EPI_ISL_9192190	2021-12-03	Argentina	BA.1.1	Avaro M.; Baumeister E.; Benedetti E.; Campos J.; Cisterna D.; Dattero ME; De Belder D.; Haim MS.; Lorenzo =.; Molina V.; Perandones C.; Poklepovich T.; Pontoriero A.; Russo M.; Sanchez Loria J.; Tuduri E.
	hCoV-19/Argentina/INEI114750/2021	EPI_ISL_8422323	2021-12-07	Argentina	BA.1.1	Avaro M.; Baumeister E.; Benedetti E.; Campos J.; Cisterna D.; Dattero ME; De Belder D.; Haim MS.; Lorenzo =.; Molina V.; Perandones C.; Poklepovich T.; Pontoriero A.; Russo M.; Sanchez Loria J.; Tuduri E.
	hCoV-19/Argentina/INEI114756/2021	EPI_ISL_8422324	2021-12-07	Argentina	BA.1.1	Avaro M.; Baumeister E.; Benedetti E.; Campos J.; Cisterna D.; Dattero ME; De Belder D.; Haim MS.; Lorenzo =.; Molina V.; Perandones C.; Poklepovich T.; Pontoriero A.; Russo M.; Sanchez Loria J.; Tuduri E.
	hCoV-19/Argentina/INEI114757/2021	EPI_ISL_8422325	2021-12-07	Argentina	BA.1	Avaro M.; Baumeister E.; Benedetti E.; Campos J.; Cisterna D.; Dattero ME; De Belder D.; Haim MS.; Lorenzo =.; Molina V.; Perandones C.; Poklepovich T.; Pontoriero A.; Russo M.; Sanchez Loria J.; Tuduri E.
	hCoV-19/Argentina/INEI114759/2021	EPI_ISL_8422326	2021-12-07	Argentina	BA.1	Avaro M.; Baumeister E.; Benedetti E.; Campos J.; Cisterna D.; Dattero ME; De Belder D.; Haim MS.; Lorenzo =.; Molina V.; Perandones C.; Poklepovich T.; Pontoriero A.; Russo M.; Sanchez Loria J.; Tuduri E.
	hCoV-19/Argentina/INEI116063/2021	EPI_ISL_9189321	2021-12-07	Argentina	BA.1.1	Avaro M.; Baumeister E.; Benedetti E.; Campos J.; Cisterna D.; Dattero ME; De Belder D.; Haim MS.; Lorenzo =.; Molina V.; Perandones C.; Poklepovich T.; Pontoriero A.; Russo M.; Sanchez Loria J.; Tuduri E.
	hCoV-19/Argentina/INEI115079/2021	EPI_ISL_8422327	2021-12-08	Argentina	BA.1.1	Avaro M.; Baumeister E.; Benedetti E.; Campos J.; Cisterna D.; Dattero ME; De Belder D.; Haim MS.; Lorenzo =.; Molina V.; Perandones C.; Poklepovich T.; Pontoriero A.; Russo M.; Sanchez Loria J.; Tuduri E.
	hCoV-19/Argentina/INEI115080/2021	EPI_ISL_8422328	2021-12-08	Argentina	BA.1.1	Avaro M.; Baumeister E.; Benedetti E.; Campos J.; Cisterna D.; Dattero ME; De Belder D.; Haim MS.; Lorenzo =.; Molina V.; Perandones C.; Poklepovich T.; Pontoriero A.; Russo M.; Sanchez Loria J.; Tuduri E.
	hCoV-19/Argentina/INEI115686/2021	EPI_ISL_9189297	2021-12-09	Argentina	BA.1	Avaro M.; Baumeister E.; Benedetti E.; Campos J.; Cisterna D.; Dattero ME; De Belder D.; Haim MS.; Lorenzo =.; Molina V.; Perandones C.; Poklepovich T.; Pontoriero A.; Russo M.; Sanchez Loria J.; Tuduri E.
	hCoV-19/Argentina/PAIS-E0697/2021	EPI_ISL_7734615	2021-12-09	Argentina	BA.1.1	Barbas, G.; Castro, G.; Debat, H.; F.D.; Fernández; Goya, S.; Lucca, A.; M.B.; Marquez, N.; Pisano; Re, V.; Sicilia, P.; Zeballos, M.
	hCoV-19/Argentina/INEI115094/2021	EPI_ISL_8422337	2021-12-10	Argentina	BA.1	Avaro M.; Baumeister E.; Benedetti E.; Campos J.; Cisterna D.; Dattero ME; De Belder D.; Haim MS.; Lorenzo =.; Molina V.; Perandones C.; Poklepovich T.; Pontoriero A.; Russo M.; Sanchez Loria J.; Tuduri E.
	hCoV-19/Argentina/INEI115824/2021	EPI_ISL_9189398	2021-12-10	Argentina	BA.1.1	Avaro M.; Baumeister E.; Benedetti E.; Campos J.; Cisterna D.; Dattero ME; De Belder D.; Haim MS.; Lorenzo =.; Molina V.; Perandones C.; Poklepovich T.; Pontoriero A.; Russo M.; Sanchez Loria J.; Tuduri E.
	hCoV-19/Argentina/PAIS-E0716/2022	EPI_ISL_8207539	2021-12-10	Argentina	BA.1	Barbas, G.; Castro, G.; Debat, H.; F.D.; Fernández; Goya, S.; Lucca, A.; M.B.; Marquez, N.; Pisano; Re, V.; Sicilia, P.; Zeballos, M.
	hCoV-19/Argentina/PAIS-E0717/2022	EPI_ISL_8207540	2021-12-10	Argentina	BA.1	Barbas, G.; Castro, G.; Debat, H.; F.D.; Fernández; Goya, S.; Lucca, A.; M.B.; Marquez, N.; Pisano; Re, V.; Sicilia, P.; Zeballos, M.
	hCoV-19/Argentina/INEI115081/2021	EPI_ISL_8422329	2021-12-11	Argentina	BA.1.1	Avaro M.; Baumeister E.; Benedetti E.; Campos J.; Cisterna D.; Dattero ME; De Belder D.; Haim MS.; Lorenzo =.; Molina V.; Perandones C.; Poklepovich T.; Pontoriero A.; Russo M.; Sanchez Loria J.; Tuduri E.
	hCoV-19/Argentina/INEI115082/2021	EPI_ISL_8422330	2021-12-11	Argentina	BA.1.1	Avaro M.; Baumeister E.; Benedetti E.; Campos J.; Cisterna D.; Dattero ME; De Belder D.; Haim MS.; Lorenzo =.; Molina V.; Perandones C.; Poklepovich T.; Pontoriero A.; Russo M.; Sanchez Loria J.; Tuduri E.
	hCoV-19/Argentina/INEI115458/2021	EPI_ISL_9189045	2021-12-11	Argentina	BA.1	Avaro M.; Baumeister E.; Benedetti E.; Campos J.; Cisterna D.; Dattero ME; De Belder D.; Haim MS.; Lorenzo =.; Molina V.; Perandones C.; Poklepovich T.; Pontoriero A.; Russo M.; Sanchez Loria J.; Tuduri E.
	hCoV-19/Argentina/PAIS-E0713/2022	EPI_ISL_8203669	2021-12-11	Argentina	BA.1.1	Barbas, G.; Castro, G.; Debat, H.; F.D.; Fernández; Goya, S.; Lucca, A.; M.B.; Marquez, N.; Pisano; Re, V.; Sicilia, P.; Zeballos, M.
	hCoV-19/Argentina/PAIS-G0584/2021	EPI_ISL_8207541	2021-12-11	Argentina	BA.1.1	Barbas, G.; Castro, G.; Debat, H.; F.D.; Fernández; Goya, S.; Lucca, A.; M.B.; Marquez, N.; Pisano; Re, V.; Sicilia, P.; Zeballos, M.
	hCoV-19/Argentina/PAIS-G0585/2021	EPI_ISL_8207542	2021-12-11	Argentina	BA.1.1	Barbas, G.; Castro, G.; Debat, H.; F.D.; Fernández; Goya, S.; Lucca, A.; M.B.; Marquez, N.; Pisano; Re, V.; Sicilia, P.; Zeballos, M.
	hCoV-19/Argentina/PAIS-G0587/2021	EPI_ISL_8207543	2021-12-11	Argentina	BA.1	Barbas, G.; Castro, G.; Debat, H.; F.D.; Fernández; Goya, S.; Lucca, A.; M.B.; Marquez, N.; Pisano; Re, V.; Sicilia, P.; Zeballos, M.
	hCoV-19/Argentina/PAIS-G0588/2021	EPI_ISL_8207544	2021-12-11	Argentina	BA.1.1	Barbas, G.; Castro, G.; Debat, H.; F.D.; Fernández; Goya, S.; Lucca, A.; M.B.; Marquez, N.; Pisano; Re, V.; Sicilia, P.; Zeballos, M.
	hCoV-19/Argentina/PAIS-G0590/2021	EPI_ISL_8207545	2021-12-11	Argentina	BA.1	Barbas, G.; Castro, G.; Debat, H.; F.D.; Fernández; Goya, S.; Lucca, A.; M.B.; Marquez, N.; Pisano; Re, V.; Sicilia, P.; Zeballos, M.
	hCoV-19/Argentina/PAIS-G0591/2021	EPI_ISL_8207547	2021-12-11	Argentina	BA.1.1	Barbas, G.; Castro, G.; Debat, H.; F.D.; Fernández; Goya, S.; Lucca, A.; M.B.; Marquez, N.; Pisano; Re, V.; Sicilia, P.; Zeballos, M.
	hCoV-19/Argentina/INEI115085/2021	EPI_ISL_8422332	2021-12-12	Argentina	BA.1.1	Avaro M.; Baumeister E.; Benedetti E.; Campos J.; Cisterna D.; Dattero ME; De Belder D.; Haim MS.; Lorenzo =.; Molina V.; Perandones C.; Poklepovich T.; Pontoriero A.; Russo M.; Sanchez Loria J.; Tuduri E.
	hCoV-19/Argentina/INEI115087/2021	EPI_ISL_8422333	2021-12-12	Argentina	BA.1.1	Avaro M.; Baumeister E.; Benedetti E.; Campos J.; Cisterna D.; Dattero ME; De Belder D.; Haim MS.; Lorenzo =.; Molina V.; Perandones C.; Poklepovich T.; Pontoriero A.; Russo M.; Sanchez Loria J.; Tuduri E.
	hCoV-19/Argentina/INEI115088/2021	EPI_ISL_8422334	2021-12-12	Argentina	BA.1.1	Avaro M.; Baumeister E.; Benedetti E.; Campos J.; Cisterna D.; Dattero ME; De Belder D.; Haim MS.; Lorenzo =.; Molina V.; Perandones C.; Poklepovich T.; Pontoriero A.; Russo M.; Sanchez Loria J.; Tuduri E.
	hCoV-19/Argentina/INEI115089/2021	EPI_ISL_8422335	2021-12-12	Argentina	BA.1.1	Avaro M.; Baumeister E.; Benedetti E.; Campos J.; Cisterna D.; Dattero ME; De Belder D.; Haim MS.; Lorenzo =.; Molina V.; Perandones C.; Poklepovich T.; Pontoriero A.; Russo M.; Sanchez Loria J.; Tuduri E.
	hCoV-19/Argentina/PAIS-E0698/2021	EPI_ISL_7877461	2021-12-12	Argentina	BA.1.1	Barbas, G.; Castro, G.; Debat, H.; F.D.; Fernández; Goya, S.; Lucca, A.; M.B.; Marquez, N.; Pisano; Re, V.; Sicilia, P.; Zeballos, M.
	hCoV-19/Argentina/PAIS-E0714/2022	EPI_ISL_8203670	2021-12-12	Argentina	BA.1	Barbas, G.; Castro, G.; Debat, H.; F.D.; Fernández; Goya, S.; Lucca, A.; M.B.; Marquez, N.; Pisano; Re, V.; Sicilia, P.; Zeballos, M.
	hCoV-19/Argentina/INEI115084/2021	EPI_ISL_8422331	2021-12-13	Argentina	BA.1	Avaro M.; Baumeister E.; Benedetti E.; Campos J.; Cisterna D.; Dattero ME; De Belder D.; Haim MS.; Lorenzo =.; Molina V.; Perandones C.; Poklepovich T.; Pontoriero A.; Russo M.; Sanchez Loria J.; Tuduri E.
	hCoV-19/Argentina/INEI115093/2021	EPI_ISL_8422336	2021-12-13	Argentina	BA.1	Avaro M.; Baumeister E.; Benedetti E.; Campos J.; Cisterna D.; Dattero ME; De Belder D.; Haim MS.; Lorenzo =.; Molina V.; Perandones C.; Poklepovich T.; Pontoriero A.; Russo M.; Sanchez Loria J.; Tuduri E.
	hCoV-19/Argentina/INEI115603/2021	EPI_ISL_9189293	2021-12-13	Argentina	BA.1	Avaro M.; Baumeister E.; Benedetti E.; Campos J.; Cisterna D.; Dattero ME; De Belder D.; Haim MS.; Lorenzo =.; Molina V.; Perandones C.; Poklepovich T.; Pontoriero A.; Russo M.; Sanchez Loria J.; Tuduri E.
	hCoV-19/Argentina/PAIS-E0701/2022	EPI_ISL_8127349	2021-12-13	Argentina	BA.1.1	Barbas, G.; Castro, G.; Debat, H.; F.D.; Fernández; Goya, S.; Lucca, A.; M.B.; Marquez, N.; Pisano; Re, V.; Sicilia, P.; Zeballos, M.
	hCoV-19/Argentina/PAIS-E0702/2022	EPI_ISL_8127350	2021-12-13	Argentina	BA.1.1	Barbas, G.; Castro, G.; Debat, H.; F.D.; Fernández; Goya, S.; Lucca, A.; M.B.; Marquez, N.; Pisano; Re, V.; Sicilia, P.; Zeballos, M.
	hCoV-19/Argentina/PAIS-G0592/2021	EPI_ISL_8207548	2021-12-13	Argentina	BA.1.1	Barbas, G.; Castro, G.; Debat, H.; F.D.; Fernández; Goya, S.; Lucca, A.; M.B.; Marquez, N.; Pisano; Re, V.; Sicilia, P.; Zeballos, M.
	hCoV-19/Argentina/PAIS-G0594/2021	EPI_ISL_8207549	2021-12-13	Argentina	BA.1.1	Barbas, G.; Castro, G.; Debat, H.; F.D.; Fernández; Goya, S.; Lucca, A.; M.B.; Marquez, N.; Pisano; Re, V.; Sicilia, P.; Zeballos, M.
	hCoV-19/Argentina/PAIS-G0595/2021	EPI_ISL_8207550	2021-12-13	Argentina	BA.1	Barbas, G.; Castro, G.; Debat, H.; F.D.; Fernández; Goya, S.; Lucca, A.; M.B.; Marquez, N.; Pisano; Re, V.; Sicilia, P.; Zeballos, M.
	hCoV-19/Argentina/PAIS-G0596/2021	EPI_ISL_8207551	2021-12-13	Argentina	BA.1	Barbas, G.; Castro, G.; Debat, H.; F.D.; Fernández; Goya, S.; Lucca, A.; M.B.; Marquez, N.; Pisano; Re, V.; Sicilia, P.; Zeballos, M.
	hCoV-19/Argentina/PAIS-G0597/2021	EPI_ISL_8207552	2021-12-13	Argentina	BA.1	Barbas, G.; Castro, G.; Debat, H.; F.D.; Fernández; Goya, S.; Lucca, A.; M.B.; Marquez, N.; Pisano; Re, V.; Sicilia, P.; Zeballos, M.
	hCoV-19/Argentina/PAIS-G0598/2021	EPI_ISL_8207553	2021-12-13	Argentina	BA.1	Barbas, G.; Castro, G.; Debat, H.; F.D.; Fernández; Goya, S.; Lucca, A.; M.B.; Marquez, N.; Pisano; Re, V.; Sicilia, P.; Zeballos, M.
	hCoV-19/Argentina/PAIS-G0599/2021	EPI_ISL_8207554	2021-12-13	Argentina	BA.1.1	Acuña; Adriana Rozo; Ailin Domínguez; Albano Costa; Anisa Marchissio; Belen Warszatska; Camila Elsegood; Cecilia Irrazábal; Clara Theaux; Constanza Marina; D; Estela Dima; Eugenia Langan; Flavia Rivarola; Goya; Guillermo Notaristéfano; LE; Laura Jurado;
	hCoV-19/Argentina/PAIS-G0601/2021	EPI_ISL_8207555	2021-12-13	Argentina	BA.1.1	Laura Álvarez; Lucas Dahinten; Lusso; MI; MS; Maricel Leivas; Martín Rodríguez Saá; Maryury Colina; María Belén Rodríguez Cardozo; María Fernanda Yaunguzian; Nabaes Jodar; Natale; Natalia Chiussi; Natasha Frisone; Noelia Anzorena; Noelia Narduzzi;
	hCoV-19/Argentina/PAIS-G0602/2021	EPI_ISL_8207556	2021-12-13	Argentina	BA.1	Acuña; Alejandra Musto; Alicia Mistchenko; Carla Medina; Cristian Díaz; Cristian Turchiaro; D; Erica Grandis; Erica Luczak; Estela Chascón; Goya; Guillermo Thomas; Isabel Desimone; Jorgelina Caruso; Julián Cipelli; Karina Zacarías; LE; Lorena Serrano; Lusso;
	hCoV-19/Argentina/PAIS-G0603/2021	EPI_ISL_8207557	2021-12-13	Argentina	BA.1	MI; MS; Mariana Campal; Mariángeles Barreda Fink; María Cristina Alvarez López; María Elina Acevedo; María Emilia Villegas; Nabaes Jodar; Natale; Natalia Labarta; Omar Grossi; Oscar Jacquez; Oscar Luna; Raquel Barquez; Rubén Pelagamos; S; Sofía Alexay;
	hCoV-19/Argentina/PAIS-G0604/2021	EPI_ISL_8207558	2021-12-13	Argentina	BA.1	MI; MS; Mariana Campal; Mariángeles Barreda Fink; María Cristina Alvarez López; María Elina Acevedo; María Emilia Villegas; Nabaes Jodar; Natale; Natalia Labarta; Omar Grossi; Oscar Jacquez; Oscar Luna; Raquel Barquez; Rubén Pelagamos; S; Sofía Alexay;
	hCoV-19/Argentina/PAIS-G0605/2021	EPI_ISL_8207559	2021-12-13	Argentina	BA.1	MI; MS; Mariana Campal; Mariángeles Barreda Fink; María Cristina Alvarez López; María Elina Acevedo; María Emilia Villegas; Nabaes Jodar; Natale; Natalia Labarta; Omar Grossi; Oscar Jacquez; Oscar Luna; Raquel Barquez; Rubén Pelagamos; S; Sofía Alexay;
	hCoV-19/Argentina/PAIS-G0606/2021	EPI_ISL_8207560	2021-12-13	Argentina	BA.1.1	Avaro M.; Baumeister E.; Benedetti E.; Campos J.; Cisterna D.; Dattero ME; De Belder D.; Haim MS.; Lorenzo F.; Molina V.; Perandones C.; Poklepovich T.; Pontoriero A.; Russo M.; Sanchez Loria J.; Tuduri E.
	hCoV-19/Argentina/PAIS-G0607/2021	EPI_ISL_8207562	2021-12-13	Argentina	BA.1.1	Avaro M.; Baumeister E.; Benedetti E.; Campos J.; Cisterna D.; Dattero ME; De Belder D.; Haim MS.; Lorenzo F.; Molina V.; Perandones C.; Poklepovich T.; Pontoriero A.; Russo M.; Sanchez Loria J.; Tuduri E.
	hCoV-19/Argentina/PAIS-G0608/2021	EPI_ISL_8207563	2021-12-13	Argentina	BA.1.1	Avaro M.; Baumeister E.; Benedetti E.; Campos J.; Cisterna D.; Dattero ME; De Belder D.; Haim MS.; Lorenzo F.; Molina V.; Perandones C.; Poklepovich T.; Pontoriero A.; Russo M.; Sanchez Loria J.; Tuduri E.
	hCoV-19/Argentina/PAIS-G0610/2021	EPI_ISL_8207564	2021-12-13	Argentina	BA.1	Avaro M.; Baumeister E.; Benedetti E.; Campos J.; Cisterna D.; Dattero ME; De Belder D.; Haim MS.; Lorenzo F.; Molina V.; Perandones C.; Poklepovich T.; Pontoriero A.; Russo M.; Sanchez Loria J.; Tuduri E.
	hCoV-19/Argentina/PAIS-G0611/2021	EPI_ISL_8207565	2021-12-13	Argentina	BA.1	Avaro M.; Baumeister E.; Benedetti E.; Campos J.; Cisterna D.; Dattero ME; De Belder D.; Haim MS.; Lorenzo F.; Molina V.; Perandones C.; Poklepovich T.; Pontoriero A.; Russo M.; Sanchez Loria J.; Tuduri E.
	hCoV-19/Argentina/PAIS-G0612/2021	EPI_ISL_8207566	2021-12-13	Argentina	BA.1.1	Avaro M.; Baumeister E.; Benedetti E.; Campos J.; Cisterna D.; Dattero ME; De Belder D.; Haim MS.; Lorenzo F.; Molina V.; Perandones C.; Poklepovich T.; Pontoriero A.; Russo M.; Sanchez Loria J.; Tuduri E.
	hCoV-19/Argentina/PAIS-G0614/2021	EPI_ISL_8207567	2021-12-13	Argentina	BA.1.1	Avaro M.; Baumeister E.; Benedetti E.; Campos J.; Cisterna D.; Dattero ME; De Belder D.; Haim MS.; Lorenzo F.; Molina V.; Perandones C.; Poklepovich T.; Pontoriero A.; Russo M.; Sanchez Loria J.; Tuduri E.
	hCoV-19/Argentina/PAIS-G0615/2021	EPI_ISL_8207568	2021-12-13	Argentina	BA.1.1	Avaro M.; Baumeister E.; Benedetti E.; Campos J.; Cisterna D.; Dattero ME; De Belder D.; Haim MS.; Lorenzo F.; Molina V.; Perandones C.; Poklepovich T.; Pontoriero A.; Russo M.; Sanchez Loria J.; Tuduri E.
	hCoV-19/Argentina/PAIS-G0616/2021	EPI_ISL_8207569	2021-12-13	Argentina	BA.1.1	Avaro M.; Baumeister E.; Benedetti E.; Campos J.; Cisterna D.; Dattero ME; De Belder D.; Haim MS.; Lorenzo F.; Molina V.; Perandones C.; Poklepovich T.; Pontoriero A.; Russo M.; Sanchez Loria J.; Tuduri E.
	hCoV-19/Argentina/PAIS-G0617/2021	EPI_ISL_8207570	2021-12-13	Argentina	BA.1	Avaro M.; Baumeister E.; Benedetti E.; Campos J.; Cisterna D.; Dattero ME; De Belder D.; Haim MS.; Lorenzo F.; Molina V.; Perandones C.; Poklepovich T.; Pontoriero A.; Russo M.; Sanchez Loria J.; Tuduri E.
	hCoV-19/Argentina/PAIS-G0618/2021	EPI_ISL_8207571	2021-12-13	Argentina	BA.1	Avaro M.; Baumeister E.; Benedetti E.; Campos J.; Cisterna D.; Dattero ME; De Belder D.; Haim MS.; Lorenzo F.; Molina V.; Perandones C.; Poklepovich T.; Pontoriero A.; Russo M.; Sanchez Loria J.; Tuduri E.
	hCoV-19/Argentina/PAIS-G0619/2021	EPI_ISL_8207573	2021-12-13	Argentina	BA.1.1	Avaro M.; Baumeister E.; Benedetti E.; Campos J.; Cisterna D.; Dattero ME; De Belder D.; Haim MS.; Lorenzo F.; Molina V.; Perandones C.; Poklepovich T.; Pontoriero A.; Russo M.; Sanchez Loria J.; Tuduri E.
	hCoV-19/Argentina/PAIS-G0621/2021	EPI_ISL_8207574	2021-12-13	Argentina	BA.1.1	Avaro M.; Baumeister E.; Benedetti E.; Campos J.; Cisterna D.; Dattero ME; De Belder D.; Haim MS.; Lorenzo F.; Molina V.; Perandones C.; Poklepovich T.; Pontoriero A.; Russo M.; Sanchez Loria J.; Tuduri E.
	hCoV-19/Argentina/PAIS-G0623/2021	EPI_ISL_8207575	2021-12-13	Argentina	BA.1.1	Avaro M.; Baumeister E.; Benedetti E.; Campos J.; Cisterna D.; Dattero ME; De Belder D.; Haim MS.; Lorenzo F.; Molina V.; Perandones C.; Poklepovich T.; Pontoriero A.; Russo M.; Sanchez Loria J.; Tuduri E.
	hCoV-19/Argentina/PAIS-G0624/2021	EPI_ISL_8207576	2021-12-13	Argentina	BA.1.1	Avaro M.; Baumeister E.; Benedetti E.; Campos J.; Cisterna D.; Dattero ME; De Belder D.; Haim MS.; Lorenzo F.; Molina V.; Perandones C.; Poklepovich T.; Pontoriero A.; Russo M.; Sanchez Loria J.; Tuduri E.
	hCoV-19/Argentina/PAIS-G0625/2021	EPI_ISL_8207577	2021-12-13	Argentina	BA.1.1	Avaro M.; Baumeister E.; Benedetti E.; Campos J.; Cisterna D.; Dattero ME; De Belder D.; Haim MS.; Lorenzo F.; Molina V.; Perandones C.; Poklepovich T.; Pontoriero A.; Russo M.; Sanchez Loria J.; Tuduri E.
	hCoV-19/Argentina/PAIS-G0626/2021	EPI_ISL_8207579	2021-12-13	Argentina	BA.1.1	Avaro M.; Baumeister E.; Benedetti E.; Campos J.; Cisterna D.; Dattero ME; De Belder D.; Haim MS.; Lorenzo F.; Molina V.; Perandones C.; Poklepovich T.; Pontoriero A.; Russo M.; Sanchez Loria J.; Tuduri E.
	hCoV-19/Argentina/PAIS-G0627/2021	EPI_ISL_8207580	2021-12-13	Argentina	BA.1.1	Avaro M.; Baumeister E.; Benedetti E.; Campos J.; Cisterna D.; Dattero ME; De Belder D.; Haim MS.; Lorenzo F.; Molina V.; Perandones C.; Poklepovich T.; Pontoriero A.; Russo M.; Sanchez Loria J.; Tuduri E.
	hCoV-19/Argentina/PAIS-G0629/2021	EPI_ISL_8207581	2021-12-13	Argentina	BA.1	Avaro M.; Baumeister E.; Benedetti E.; Campos J.; Cisterna D.; Dattero ME; De Belder D.; Haim MS.; Lorenzo F.; Molina V.; Perandones C.; Poklepovich T.; Pontoriero A.; Russo M.; Sanchez Loria J.; Tuduri E.
	hCoV-19/Argentina/PAIS-G0630/2021	EPI_ISL_8207582	2021-12-13	Argentina	BA.1.1	Avaro M.; Baumeister E.; Benedetti E.; Campos J.; Cisterna D.; Dattero ME; De Belder D.; Haim MS.; Lorenzo F.; Molina V.; Perandones C.; Poklepovich T.; Pontoriero A.; Russo M.; Sanchez Loria J.; Tuduri E.
	hCoV-19/Argentina/PAIS-G0631/2021	EPI_ISL_8207584	2021-12-13	Argentina	BA.1.1	Avaro M.; Baumeister E.; Benedetti E.; Campos J.; Cisterna D.; Dattero ME; De Belder D.; Haim MS.; Lorenzo F.; Molina V.; Perandones C.; Poklepovich T.; Pontoriero A.; Russo M.; Sanchez Loria J.; Tuduri E.
	hCoV-19/Argentina/PAIS-G0632/2021	EPI_ISL_8207587	2021-12-13	Argentina	BA.1	Avaro M.; Baumeister E.; Benedetti E.; Campos J.; Cisterna D.; Dattero ME; De Belder D.; Haim MS.; Lorenzo F.; Molina V.; Perandones C.; Poklepovich T.; Pontoriero A.; Russo M.; Sanchez Loria J.; Tuduri E.
	hCoV-19/Argentina/PAIS-G0634/2021	EPI_ISL_8207589	2021-12-13	Argentina	BA.1	Avaro M.; Baumeister E.; Benedetti E.; Campos J.; Cisterna D.; Dattero ME; De Belder D.; Haim MS.; Lorenzo F.; Molina V.; Perandones C.; Poklepovich T.; Pontoriero A.; Russo M.; Sanchez Loria J.; Tuduri E.
	hCoV-19/Argentina/PAIS-G0639/2021	EPI_ISL_8207590	2021-12-13	Argentina	BA.1	Avaro M.; Baumeister E.; Benedetti E.; Campos J.; Cisterna D.; Dattero ME; De Belder D.; Haim MS.; Lorenzo F.; Molina V.; Perandones C.; Poklepovich T.; Pontoriero A.; Russo M.; Sanchez Loria J.; Tuduri E.
	hCoV-19/Argentina/PAIS-G0642/2021	EPI_ISL_8207591	2021-12-13	Argentina	BA.1.1	Avaro M.; Baumeister E.; Benedetti E.; Campos J.; Cisterna D.; Dattero ME; De Belder D.; Haim MS.; Lorenzo F.; Molina V.; Perandones C.; Poklepovich T.; Pontoriero A.; Russo M.; Sanchez Loria J.; Tuduri E.
	hCoV-19/Argentina/PAIS-G0644/2021	EPI_ISL_8207592	2021-12-13	Argentina	BA.1	Avaro M.; Baumeister E.; Benedetti E.; Campos J.; Cisterna D.; Dattero ME; De Belder D.; Haim MS.; Lorenzo F.; Molina V.; Perandones C.; Poklepovich T.; Pontoriero A.; Russo M.; Sanchez Loria J.; Tuduri E.
	hCoV-19/Argentina/PAIS-G0645/2021	EPI_ISL_8207593	2021-12-13	Argentina	BA.1.1	Avaro M.; Baumeister E.; Benedetti E.; Campos J.; Cisterna D.; Dattero ME; De Belder D.; Haim MS.; Lorenzo F.; Molina V.; Perandones C.; Poklepovich T.; Pontoriero A.; Russo M.; Sanchez Loria J.; Tuduri E.
	hCoV-19/Argentina/PAIS-G0646/2021	EPI_ISL_8207594	2021-12-13	Argentina	BA.1.1	Avaro M.; Baumeister E.; Benedetti E.; Campos J.; Cisterna D.; Dattero ME; De Belder D.; Haim MS.; Lorenzo F.; Molina V.; Perandones C.; Poklepovich T.; Pontoriero A.; Russo M.; Sanchez Loria J.; Tuduri E.
	hCoV-19/Argentina/PAIS-G0647/2021	EPI_ISL_8207595	2021-12-13	Argentina	BA.1.1	Avaro M.; Baumeister E.; Benedetti E.; Campos J.; Cisterna D.; Dattero ME; De Belder D.; Haim MS.; Lorenzo F.; Molina V.; Perandones C.; Poklepovich T.; Pontoriero A.; Russo M.; Sanchez Loria J.; Tuduri E.
	hCoV-19/Argentina/PAIS-G0648/2021	EPI_ISL_8207596	2021-12-13	Argentina	BA.1.1	Avaro M.; Baumeister E.; Benedetti E.; Campos J.; Cisterna D.; Dattero ME; De Belder D.; Haim MS.; Lorenzo F.; Molina V.; Perandones C.; Poklepovich T.; Pontoriero A.; Russo M.; Sanchez Loria J.; Tuduri E.
	hCoV-19/Argentina/PAIS-G0649/2021	EPI_ISL_8207598	2021-12-13	Argentina	BA.1	Avaro M.; Baumeister E.; Benedetti E.; Campos J.; Cisterna D.; Dattero ME; De Belder D.; Haim MS.; Lorenzo F.; Molina V.; Perandones C.; Poklepovich T.; Pontoriero A.; Russo M.; Sanchez Loria J.; Tuduri E.
	hCoV-19/Argentina/PAIS-G0650/2021	EPI_ISL_8207599	2021-12-13	Argentina	BA.1	Avaro M.; Baumeister E.; Benedetti E.; Campos J.; Cisterna D.; Dattero ME; De Belder D.; Haim MS.; Lorenzo F.; Molina V.; Perandones C.; Poklepovich T.; Pontoriero A.; Russo M.; Sanchez Loria J.; Tuduri E.
	hCoV-19/Argentina/PAIS-G0652/2021	EPI_ISL_8207601	2021-12-13	Argentina	BA.1.1	Avaro M.; Baumeister E.; Benedetti E.; Campos J.; Cisterna D.; Dattero ME; De Belder D.; Haim MS.; Lorenzo F.; Molina V.; Perandones C.; Poklepovich T.; Pontoriero A.; Russo M.; Sanchez Loria J.; Tuduri E.
	hCoV-19/Argentina/PAIS-G0653/2021	EPI_ISL_8207602	2021-12-13	Argentina	BA.1.1	Avaro M.; Baumeister E.; Benedetti E.; Campos J.; Cisterna D.; Dattero ME; De Belder D.; Haim MS.; Lorenzo F.; Molina V.; Perandones C.; Poklepovich T.; Pontoriero A.; Russo M.; Sanchez Loria J.; Tuduri E.
	hCoV-19/Argentina/PAIS-G0656/2021	EPI_ISL_8207603	2021-12-13	Argentina	BA.1.1	Avaro M.; Baumeister E.; Benedetti E.; Campos J.; Cisterna D.; Dattero ME; De Belder D.; Haim MS.; Lorenzo F.; Molina V.; Perandones C.; Poklepovich T.; Pontoriero A.; Russo M.; Sanchez Loria J.; Tuduri E.
	hCoV-19/Argentina/PAIS-G0657/2021	EPI_ISL_8207604	2021-12-13	Argentina	BA.1	Avaro M.; Baumeister E.; Benedetti E.; Campos J.; Cisterna D.; Dattero ME; De Belder D.; Haim MS.; Lorenzo F.; Molina V.; Perandones C.; Poklepovich T.; Pontoriero A.; Russo M.; Sanchez Loria J.; Tuduri E.
	hCoV-19/Argentina/PAIS-G0658/2021	EPI_ISL_8207605	2021-12-13	Argentina	BA.1.1	Avaro M.; Baumeister E.; Benedetti E.; Campos J.; Cisterna D.; Dattero ME; De Belder D.; Haim MS.; Lorenzo F.; Molina V.; Perandones C.; Poklepovich T.; Pontoriero A.; Russo M.; Sanchez Loria J.; Tuduri E.
	hCoV-19/Argentina/PAIS-G0659/2021	EPI_ISL_8207606	2021-12-13	Argentina	BA.1	Avaro M.; Baumeister E.; Benedetti E.; Campos J.; Cisterna D.; Dattero ME; De Belder D.; Haim MS.; Lorenzo F.; Molina V.; Perandones C.; Poklepovich T.; Pontoriero A.; Russo M.; Sanchez Loria J.; Tuduri E.
	hCoV-19/Argentina/PAIS-G0660/2021	EPI_ISL_8207607	2021-12-13	Argentina	BA.1	Avaro M.; Baumeister E.; Benedetti E.; Campos J.; Cisterna D.; Dattero ME; De Belder D.; Haim MS.; Lorenzo F.; Molina V.; Perandones C.; Poklepovich T.; Pontoriero A.; Russo M.; Sanchez Loria J.; Tuduri E.
	hCoV-19/Argentina/PAIS-G0661/2021	EPI_ISL_8207608	2021-12-13	Argentina	BA.1.1	Avaro M.; Baumeister E.; Benedetti E.; Campos J.; Cisterna D.; Dattero ME; De Belder D.; Haim MS.; Lorenzo F.; Molina V.; Perandones C.; Poklepovich T.; Pontoriero A.; Russo M.; Sanchez Loria J.; Tuduri E.
	hCoV-19/Argentina/PAIS-G0662/2021	EPI_ISL_8207609	2021-12-13	Argentina	BA.1.1	Avaro M.; Baumeister E.; Benedetti E.; Campos J.; Cisterna D.; Dattero ME; De Belder D.; Haim MS.; Lorenzo F.; Molina V.; Perandones C.; Poklepovich T.; Pontoriero A.; Russo M.; Sanchez Loria J.; Tuduri E.
	hCoV-19/Argentina/PAIS-G0663/2021	EPI_ISL_8207610	2021-12-13	Argentina	BA.1.1	Avaro M.; Baumeister E.; Benedetti E.; Campos J.; Cisterna D.; Dattero ME; De Belder D.; Haim MS.; Lorenzo F.; Molina V.; Perandones C.; Poklepovich T.; Pontoriero A.; Russo M.; Sanchez Loria J.; Tuduri E.
	hCoV-19/Argentina/PAIS-G0664/2021	EPI_ISL_8207612	2021-12-13	Argentina	BA.1.1	Avaro M.; Baumeister E.; Benedetti E.; Campos J.; Cisterna D.; Dattero ME; De Belder D.; Haim MS.; Lorenzo F.; Molina V.; Perandones C.; Poklepovich T.; Pontoriero A.; Russo M.; Sanchez Loria J.; Tuduri E.
	hCoV-19/Argentina/PAIS-G0665/2021	EPI_ISL_8207613	2021-12-13	Argentina	BA.1.1	Avaro M.; Baumeister E.; Benedetti E.; Campos J.; Cisterna D.; Dattero ME; De Belder D.; Haim MS.; Lorenzo F.; Molina V.; Perandones C.; Poklepovich T.; Pontoriero A.; Russo M.; Sanchez Loria J.; Tuduri E.
	hCoV-19/Argentina/PAIS-G0667/2021	EPI_ISL_8207614	2021-12-13	Argentina	BA.1.1	Avaro M.; Baumeister E.; Benedetti E.; Campos J.; Cisterna D.; Dattero ME; De Belder D.; Haim MS.; Lorenzo F.; Molina V.; Perandones C.; Poklepovich T.; Pontoriero A.; Russo M.; Sanchez Loria J.; Tuduri E.
	hCoV-19/Argentina/PAIS-G0668/2021	EPI_ISL_8207615	2021-12-13	Argentina	BA.1.1	Avaro M.; Baumeister E.; Benedetti E.; Campos J.; Cisterna D.; Dattero ME; De Belder D.; Haim MS.; Lorenzo F.; Molina V.; Perandones C.; Poklepovich T.; Pontoriero A.; Russo M.; Sanchez Loria J.; Tuduri E.
	hCoV-19/Argentina/PAIS-G0669/2021	EPI_ISL_8207622	2021-12-13	Argentina	BA.1.1	Avaro M.; Baumeister E.; Benedetti E.; Campos J.; Cisterna D.; Dattero ME; De Belder D.; Haim MS.; Lorenzo F.; Molina V.; Perandones C.; Poklepovich T.; Pontoriero A.; Russo M.; Sanchez Loria J.; Tuduri E.
	hCoV-19/Argentina/INEI115891/2021	EPI_ISL_9189305	2021-12-14	Argentina	BA.1.1	Avaro M.; Baumeister E.; Benedetti E.; Campos J.; Cisterna D.; Dattero ME; De Belder D.; Haim MS.; Lorenzo =.; Molina V.; Perandones C.; Poklepovich T.; Pontoriero A.; Russo M.; Sanchez Loria J.; Tuduri E.
	hCoV-19/Argentina/PAIS-E0715/2022	EPI_ISL_8204787	2021-12-14	Argentina	BA.1	Barbas, G.; Castro, G.; Debat, H.; F.D.; Fernández; Goya, S.; Lucca, A.; M.B.; Marquez, N.; Pisano; Re, V.; Sicilia, P.; Zeballos, M.
	hCoV-19/Argentina/INEI115529/2021	EPI_ISL_9189191	2021-12-15	Argentina	BA.1	Avaro M.; Baumeister E.; Benedetti E.; Campos J.; Cisterna D.; Dattero ME; De Belder D.; Haim MS.; Lorenzo =.; Molina V.; Perandones C.; Poklepovich T.; Pontoriero A.; Russo M.; Sanchez Loria J.; Tuduri E.
	hCoV-19/Argentina/INEI115652/2021	EPI_ISL_9189294	2021-12-15	Argentina	BA.1	Avaro M.; Baumeister E.; Benedetti E.; Campos J.; Cisterna D.; Dattero ME; De Belder D.; Haim MS.; Lorenzo =.; Molina V.; Perandones C.; Poklepovich T.; Pontoriero A.; Russo M.; Sanchez Loria J.; Tuduri E.
	hCoV-19/Argentina/INEI115653/2021	EPI_ISL_9189295	2021-12-15	Argentina	BA.1	Avaro M.; Baumeister E.; Benedetti E.; Campos J.; Cisterna D.; Dattero ME; De Belder D.; Haim MS.; Lorenzo =.; Molina V.; Perandones C.; Poklepovich T.; Pontoriero A.; Russo M.; Sanchez Loria J.; Tuduri E.
	hCoV-19/Argentina/INEI115654/2021	EPI_ISL_9189296	2021-12-15	Argentina	BA.1	Avaro M.; Baumeister E.; Benedetti E.; Campos J.; Cisterna D.; Dattero ME; De Belder D.; Haim MS.; Lorenzo =.; Molina V.; Perandones C.; Poklepovich T.; Pontoriero A.; Russo M.; Sanchez Loria J.; Tuduri E.
	hCoV-19/Argentina/INEI116101/2021	EPI_ISL_9189322	2021-12-15	Argentina	BA.1.1	Avaro M.; Baumeister E.; Benedetti E.; Campos J.; Cisterna D.; Dattero ME; De Belder D.; Haim MS.; Lorenzo =.; Molina V.; Perandones C.; Poklepovich T.; Pontoriero A.; Russo M.; Sanchez Loria J.; Tuduri E.
	hCoV-19/Argentina/INEI116107/2021	EPI_ISL_9189325	2021-12-15	Argentina	BA.1.1	Avaro M.; Baumeister E.; Benedetti E.; Campos J.; Cisterna D.; Dattero ME; De Belder D.; Haim MS.; Lorenzo =.; Molina V.; Perandones C.; Poklepovich T.; Pontoriero A.; Russo M.; Sanchez Loria J.; Tuduri E.
	hCoV-19/Argentina/INEI116138/2021	EPI_ISL_9189328	2021-12-15	Argentina	BA.1.1	Avaro M.; Baumeister E.; Benedetti E.; Campos J.; Cisterna D.; Dattero ME; De Belder D.; Haim MS.; Lorenzo =.; Molina V.; Perandones C.; Poklepovich T.; Pontoriero A.; Russo M.; Sanchez Loria J.; Tuduri E.
	hCoV-19/Argentina/PAIS-E0706/2022	EPI_ISL_8146450	2021-12-15	Argentina	BA.1.1	Barbas, G.; Castro, G.; Debat, H.; F.D.; Fernández; Goya, S.; Lucca, A.; M.B.; Marquez, N.; Pisano; Re, V.; Sicilia, P.; Zeballos, M.
	hCoV-19/Argentina/PAIS-E0708/2022	EPI_ISL_8203666	2021-12-15	Argentina	BA.1	Barbas, G.; Castro, G.; Debat, H.; F.D.; Fernández; Goya, S.; Lucca, A.; M.B.; Marquez, N.; Pisano; Re, V.; Sicilia, P.; Zeballos, M.
	hCoV-19/Argentina/INEI115713/2021	EPI_ISL_9189298	2021-12-16	Argentina	BA.1	Avaro M.; Baumeister E.; Benedetti E.; Campos J.; Cisterna D.; Dattero ME; De Belder D.; Haim MS.; Lorenzo =.; Molina V.; Perandones C.; Poklepovich T.; Pontoriero A.; Russo M.; Sanchez Loria J.; Tuduri E.
	hCoV-19/Argentina/INEI115862/2021	EPI_ISL_9189302	2021-12-16	Argentina	BA.1.1	Avaro M.; Baumeister E.; Benedetti E.; Campos J.; Cisterna D.; Dattero ME; De Belder D.; Haim MS.; Lorenzo =.; Molina V.; Perandones C.; Poklepovich T.; Pontoriero A.; Russo M.; Sanchez Loria J.; Tuduri E.
	hCoV-19/Argentina/INEI115878/2021	EPI_ISL_9189303	2021-12-16	Argentina	BA.1.1	Avaro M.; Baumeister E.; Benedetti E.; Campos J.; Cisterna D.; Dattero ME; De Belder D.; Haim MS.; Lorenzo =.; Molina V.; Perandones C.; Poklepovich T.; Pontoriero A.; Russo M.; Sanchez Loria J.; Tuduri E.
	hCoV-19/Argentina/INEI116103/2021	EPI_ISL_9189323	2021-12-16	Argentina	BA.1.1	Avaro M.; Baumeister E.; Benedetti E.; Campos J.; Cisterna D.; Dattero ME; De Belder D.; Haim MS.; Lorenzo =.; Molina V.; Perandones C.; Poklepovich T.; Pontoriero A.; Russo M.; Sanchez Loria J.; Tuduri E.
	hCoV-19/Argentina/INEI116104/2021	EPI_ISL_9189324	2021-12-16	Argentina	BA.1.1	Avaro M.; Baumeister E.; Benedetti E.; Campos J.; Cisterna D.; Dattero ME; De Belder D.; Haim MS.; Lorenzo =.; Molina V.; Perandones C.; Poklepovich T.; Pontoriero A.; Russo M.; Sanchez Loria J.; Tuduri E.
	hCoV-19/Argentina/INEI116105/2021	EPI_ISL_9189400	2021-12-16	Argentina	BA.1.1	Avaro M.; Baumeister E.; Benedetti E.; Campos J.; Cisterna D.; Dattero ME; De Belder D.; Haim MS.; Lorenzo =.; Molina V.; Perandones C.; Poklepovich T.; Pontoriero A.; Russo M.; Sanchez Loria J.; Tuduri E.
	hCoV-19/Argentina/INEI116109/2021	EPI_ISL_9189291	2021-12-16	Argentina	BA.1	Avaro M.; Baumeister E.; Benedetti E.; Campos J.; Cisterna D.; Dattero ME; De Belder D.; Haim MS.; Lorenzo =.; Molina V.; Perandones C.; Poklepovich T.; Pontoriero A.; Russo M.; Sanchez Loria J.; Tuduri E.
	hCoV-19/Argentina/INEI117087/2021	EPI_ISL_9191985	2021-12-16	Argentina	BA.1.1	Avaro M.; Baumeister E.; Benedetti E.; Campos J.; Cisterna D.; Dattero ME; De Belder D.; Haim MS.; Lorenzo =.; Molina V.; Perandones C.; Poklepovich T.; Pontoriero A.; Russo M.; Sanchez Loria J.; Tuduri E.
	hCoV-19/Argentina/PAIS-E0704/2022	EPI_ISL_8127352	2021-12-16	Argentina	BA.1	Barbas, G.; Castro, G.; Debat, H.; F.D.; Fernández; Goya, S.; Lucca, A.; M.B.; Marquez, N.; Pisano; Re, V.; Sicilia, P.; Zeballos, M.
	hCoV-19/Argentina/PAIS-E0705/2022	EPI_ISL_8127353	2021-12-16	Argentina	BA.1	Barbas, G.; Castro, G.; Debat, H.; F.D.; Fernández; Goya, S.; Lucca, A.; M.B.; Marquez, N.; Pisano; Re, V.; Sicilia, P.; Zeballos, M.
	hCoV-19/Argentina/PAIS-E0711/2022	EPI_ISL_8203668	2021-12-16	Argentina	BA.1	Barbas, G.; Castro, G.; Debat, H.; F.D.; Fernández; Goya, S.; Lucca, A.; M.B.; Marquez, N.; Pisano; Re, V.; Sicilia, P.; Zeballos, M.
	hCoV-19/Argentina/PAIS-G0825/2022	EPI_ISL_8938328	2021-12-16	Argentina	BA.1	Avaro M.; Baumeister E.; Benedetti E.; Campos J.; Cisterna D.; Dattero ME; De Belder D.; Haim MS.; Lorenzo F.; Molina V.; Perandones C.; Poklepovich T.; Pontoriero A.; Russo M.; Sanchez Loria J.; Tuduri E.
	hCoV-19/Argentina/PAIS-G0826/2022	EPI_ISL_8938331	2021-12-16	Argentina	BA.1	Avaro M.; Baumeister E.; Benedetti E.; Campos J.; Cisterna D.; Dattero ME; De Belder D.; Haim MS.; Lorenzo F.; Molina V.; Perandones C.; Poklepovich T.; Pontoriero A.; Russo M.; Sanchez Loria J.; Tuduri E.
	hCoV-19/Argentina/PAIS-G0833/2022	EPI_ISL_8938341	2021-12-16	Argentina	BA.1	Avaro M.; Baumeister E.; Benedetti E.; Campos J.; Cisterna D.; Dattero ME; De Belder D.; Haim MS.; Lorenzo F.; Molina V.; Perandones C.; Poklepovich T.; Pontoriero A.; Russo M.; Sanchez Loria J.; Tuduri E.
	hCoV-19/Argentina/INEI115594/2021	EPI_ISL_9189292	2021-12-17	Argentina	BA.1	Avaro M.; Baumeister E.; Benedetti E.; Campos J.; Cisterna D.; Dattero ME; De Belder D.; Haim MS.; Lorenzo =.; Molina V.; Perandones C.; Poklepovich T.; Pontoriero A.; Russo M.; Sanchez Loria J.; Tuduri E.
	hCoV-19/Argentina/INEI115731/2021	EPI_ISL_9189260	2021-12-17	Argentina	BA.1	Avaro M.; Baumeister E.; Benedetti E.; Campos J.; Cisterna D.; Dattero ME; De Belder D.; Haim MS.; Lorenzo =.; Molina V.; Perandones C.; Poklepovich T.; Pontoriero A.; Russo M.; Sanchez Loria J.; Tuduri E.
	hCoV-19/Argentina/INEI115732/2021	EPI_ISL_9189299	2021-12-17	Argentina	BA.1	Avaro M.; Baumeister E.; Benedetti E.; Campos J.; Cisterna D.; Dattero ME; De Belder D.; Haim MS.; Lorenzo =.; Molina V.; Perandones C.; Poklepovich T.; Pontoriero A.; Russo M.; Sanchez Loria J.; Tuduri E.
	hCoV-19/Argentina/INEI115818/2021	EPI_ISL_9189301	2021-12-17	Argentina	BA.1.1	Avaro M.; Baumeister E.; Benedetti E.; Campos J.; Cisterna D.; Dattero ME; De Belder D.; Haim MS.; Lorenzo =.; Molina V.; Perandones C.; Poklepovich T.; Pontoriero A.; Russo M.; Sanchez Loria J.; Tuduri E.
	hCoV-19/Argentina/INEI115894/2021	EPI_ISL_9189306	2021-12-17	Argentina	BA.1	Avaro M.; Baumeister E.; Benedetti E.; Campos J.; Cisterna D.; Dattero ME; De Belder D.; Haim MS.; Lorenzo =.; Molina V.; Perandones C.; Poklepovich T.; Pontoriero A.; Russo M.; Sanchez Loria J.; Tuduri E.
	hCoV-19/Argentina/INEI116110/2021	EPI_ISL_9189326	2021-12-17	Argentina	BA.1	Avaro M.; Baumeister E.; Benedetti E.; Campos J.; Cisterna D.; Dattero ME; De Belder D.; Haim MS.; Lorenzo =.; Molina V.; Perandones C.; Poklepovich T.; Pontoriero A.; Russo M.; Sanchez Loria J.; Tuduri E.
	hCoV-19/Argentina/INEI116278/2021	EPI_ISL_9192052	2021-12-17	Argentina	BA.1	Avaro M.; Baumeister E.; Benedetti E.; Campos J.; Cisterna D.; Dattero ME; De Belder D.; Haim MS.; Lorenzo =.; Molina V.; Perandones C.; Poklepovich T.; Pontoriero A.; Russo M.; Sanchez Loria J.; Tuduri E.
	hCoV-19/Argentina/INEI116281/2021	EPI_ISL_9191997	2021-12-17	Argentina	BA.1.1	Avaro M.; Baumeister E.; Benedetti E.; Campos J.; Cisterna D.; Dattero ME; De Belder D.; Haim MS.; Lorenzo =.; Molina V.; Perandones C.; Poklepovich T.; Pontoriero A.; Russo M.; Sanchez Loria J.; Tuduri E.
	hCoV-19/Argentina/INEI116289/2021	EPI_ISL_9192026	2021-12-17	Argentina	BA.1.1	Avaro M.; Baumeister E.; Benedetti E.; Campos J.; Cisterna D.; Dattero ME; De Belder D.; Haim MS.; Lorenzo =.; Molina V.; Perandones C.; Poklepovich T.; Pontoriero A.; Russo M.; Sanchez Loria J.; Tuduri E.
	hCoV-19/Argentina/PAIS-E0699/2021	EPI_ISL_8127334	2021-12-17	Argentina	BA.1.1	Barbas, G.; Castro, G.; Debat, H.; F.D.; Fernández; Goya, S.; Lucca, A.; M.B.; Marquez, N.; Pisano; Re, V.; Sicilia, P.; Zeballos, M.
	hCoV-19/Argentina/PAIS-E0700/2022	EPI_ISL_8127335	2021-12-17	Argentina	BA.1.1	Barbas, G.; Castro, G.; Debat, H.; F.D.; Fernández; Goya, S.; Lucca, A.; M.B.; Marquez, N.; Pisano; Re, V.; Sicilia, P.; Zeballos, M.
	hCoV-19/Argentina/INEI115815/2021	EPI_ISL_9189300	2021-12-18	Argentina	BA.1.1	Avaro M.; Baumeister E.; Benedetti E.; Campos J.; Cisterna D.; Dattero ME; De Belder D.; Haim MS.; Lorenzo =.; Molina V.; Perandones C.; Poklepovich T.; Pontoriero A.; Russo M.; Sanchez Loria J.; Tuduri E.
	hCoV-19/Argentina/INEI115895/2021	EPI_ISL_9189307	2021-12-18	Argentina	BA.1	Avaro M.; Baumeister E.; Benedetti E.; Campos J.; Cisterna D.; Dattero ME; De Belder D.; Haim MS.; Lorenzo =.; Molina V.; Perandones C.; Poklepovich T.; Pontoriero A.; Russo M.; Sanchez Loria J.; Tuduri E.
	hCoV-19/Argentina/INEI115896/2021	EPI_ISL_9189308	2021-12-18	Argentina	BA.1	Avaro M.; Baumeister E.; Benedetti E.; Campos J.; Cisterna D.; Dattero ME; De Belder D.; Haim MS.; Lorenzo =.; Molina V.; Perandones C.; Poklepovich T.; Pontoriero A.; Russo M.; Sanchez Loria J.; Tuduri E.
	hCoV-19/Argentina/INEI116146/2021	EPI_ISL_9189095	2021-12-18	Argentina	BA.1.1	Avaro M.; Baumeister E.; Benedetti E.; Campos J.; Cisterna D.; Dattero ME; De Belder D.; Haim MS.; Lorenzo =.; Molina V.; Perandones C.; Poklepovich T.; Pontoriero A.; Russo M.; Sanchez Loria J.; Tuduri E.
	hCoV-19/Argentina/INEI116290/2021	EPI_ISL_9191683	2021-12-18	Argentina	BA.1.1	Avaro M.; Baumeister E.; Benedetti E.; Campos J.; Cisterna D.; Dattero ME; De Belder D.; Haim MS.; Lorenzo =.; Molina V.; Perandones C.; Poklepovich T.; Pontoriero A.; Russo M.; Sanchez Loria J.; Tuduri E.
	hCoV-19/Argentina/INEI116291/2021	EPI_ISL_9192001	2021-12-18	Argentina	BA.1.1	Avaro M.; Baumeister E.; Benedetti E.; Campos J.; Cisterna D.; Dattero ME; De Belder D.; Haim MS.; Lorenzo =.; Molina V.; Perandones C.; Poklepovich T.; Pontoriero A.; Russo M.; Sanchez Loria J.; Tuduri E.
	hCoV-19/Argentina/INEI116329/2021	EPI_ISL_9191955	2021-12-18	Argentina	BA.1.1	Avaro M.; Baumeister E.; Benedetti E.; Campos J.; Cisterna D.; Dattero ME; De Belder D.; Haim MS.; Lorenzo =.; Molina V.; Perandones C.; Poklepovich T.; Pontoriero A.; Russo M.; Sanchez Loria J.; Tuduri E.
	hCoV-19/Argentina/INEI116332/2021	EPI_ISL_9191956	2021-12-18	Argentina	BA.1.1	Avaro M.; Baumeister E.; Benedetti E.; Campos J.; Cisterna D.; Dattero ME; De Belder D.; Haim MS.; Lorenzo =.; Molina V.; Perandones C.; Poklepovich T.; Pontoriero A.; Russo M.; Sanchez Loria J.; Tuduri E.
	hCoV-19/Argentina/INEI116630/2021	EPI_ISL_9191705	2021-12-18	Argentina	BA.1.1	Avaro M.; Baumeister E.; Benedetti E.; Campos J.; Cisterna D.; Dattero ME; De Belder D.; Haim MS.; Lorenzo =.; Molina V.; Perandones C.; Poklepovich T.; Pontoriero A.; Russo M.; Sanchez Loria J.; Tuduri E.
	hCoV-19/Argentina/INEI116643/2021	EPI_ISL_9192248	2021-12-18	Argentina	BA.1.1	Avaro M.; Baumeister E.; Benedetti E.; Campos J.; Cisterna D.; Dattero ME; De Belder D.; Haim MS.; Lorenzo =.; Molina V.; Perandones C.; Poklepovich T.; Pontoriero A.; Russo M.; Sanchez Loria J.; Tuduri E.
	hCoV-19/Argentina/INEI116650/2021	EPI_ISL_9191687	2021-12-18	Argentina	BA.1.1	Avaro M.; Baumeister E.; Benedetti E.; Campos J.; Cisterna D.; Dattero ME; De Belder D.; Haim MS.; Lorenzo =.; Molina V.; Perandones C.; Poklepovich T.; Pontoriero A.; Russo M.; Sanchez Loria J.; Tuduri E.
	hCoV-19/Argentina/PAIS-E0710/2022	EPI_ISL_8203667	2021-12-18	Argentina	BA.1.1	Barbas, G.; Castro, G.; Debat, H.; F.D.; Fernández; Goya, S.; Lucca, A.; M.B.; Marquez, N.; Pisano; Re, V.; Sicilia, P.; Zeballos, M.
	hCoV-19/Argentina/PAIS-G0827/2022	EPI_ISL_8938332	2021-12-18	Argentina	BA.1.1	Avaro M.; Baumeister E.; Benedetti E.; Campos J.; Cisterna D.; Dattero ME; De Belder D.; Haim MS.; Lorenzo F.; Molina V.; Perandones C.; Poklepovich T.; Pontoriero A.; Russo M.; Sanchez Loria J.; Tuduri E.
	hCoV-19/Argentina/PAIS-G0828/2022	EPI_ISL_8938334	2021-12-18	Argentina	BA.1	Avaro M.; Baumeister E.; Benedetti E.; Campos J.; Cisterna D.; Dattero ME; De Belder D.; Haim MS.; Lorenzo F.; Molina V.; Perandones C.; Poklepovich T.; Pontoriero A.; Russo M.; Sanchez Loria J.; Tuduri E.
	hCoV-19/Argentina/PAIS-G0829/2022	EPI_ISL_8938336	2021-12-18	Argentina	BA.1.1	Avaro M.; Baumeister E.; Benedetti E.; Campos J.; Cisterna D.; Dattero ME; De Belder D.; Haim MS.; Lorenzo F.; Molina V.; Perandones C.; Poklepovich T.; Pontoriero A.; Russo M.; Sanchez Loria J.; Tuduri E.
	hCoV-19/Argentina/PAIS-G0830/2022	EPI_ISL_8938337	2021-12-18	Argentina	BA.1	Avaro M.; Baumeister E.; Benedetti E.; Campos J.; Cisterna D.; Dattero ME; De Belder D.; Haim MS.; Lorenzo F.; Molina V.; Perandones C.; Poklepovich T.; Pontoriero A.; Russo M.; Sanchez Loria J.; Tuduri E.
	hCoV-19/Argentina/INEI115899/2021	EPI_ISL_9189309	2021-12-19	Argentina	BA.1	Avaro M.; Baumeister E.; Benedetti E.; Campos J.; Cisterna D.; Dattero ME; De Belder D.; Haim MS.; Lorenzo =.; Molina V.; Perandones C.; Poklepovich T.; Pontoriero A.; Russo M.; Sanchez Loria J.; Tuduri E.
	hCoV-19/Argentina/INEI115928/2021	EPI_ISL_9189310	2021-12-19	Argentina	BA.1	Avaro M.; Baumeister E.; Benedetti E.; Campos J.; Cisterna D.; Dattero ME; De Belder D.; Haim MS.; Lorenzo =.; Molina V.; Perandones C.; Poklepovich T.; Pontoriero A.; Russo M.; Sanchez Loria J.; Tuduri E.
	hCoV-19/Argentina/INEI116189/2021	EPI_ISL_9189346	2021-12-19	Argentina	BA.1.1	Avaro M.; Baumeister E.; Benedetti E.; Campos J.; Cisterna D.; Dattero ME; De Belder D.; Haim MS.; Lorenzo =.; Molina V.; Perandones C.; Poklepovich T.; Pontoriero A.; Russo M.; Sanchez Loria J.; Tuduri E.
	hCoV-19/Argentina/INEI116293/2021	EPI_ISL_9192027	2021-12-19	Argentina	BA.1.1	Avaro M.; Baumeister E.; Benedetti E.; Campos J.; Cisterna D.; Dattero ME; De Belder D.; Haim MS.; Lorenzo =.; Molina V.; Perandones C.; Poklepovich T.; Pontoriero A.; Russo M.; Sanchez Loria J.; Tuduri E.
	hCoV-19/Argentina/INEI116597/2021	EPI_ISL_9192012	2021-12-19	Argentina	BA.1.1	Avaro M.; Baumeister E.; Benedetti E.; Campos J.; Cisterna D.; Dattero ME; De Belder D.; Haim MS.; Lorenzo =.; Molina V.; Perandones C.; Poklepovich T.; Pontoriero A.; Russo M.; Sanchez Loria J.; Tuduri E.
	hCoV-19/Argentina/INEI116639/2021	EPI_ISL_9191635	2021-12-19	Argentina	BA.1	Avaro M.; Baumeister E.; Benedetti E.; Campos J.; Cisterna D.; Dattero ME; De Belder D.; Haim MS.; Lorenzo =.; Molina V.; Perandones C.; Poklepovich T.; Pontoriero A.; Russo M.; Sanchez Loria J.; Tuduri E.
	hCoV-19/Argentina/INEI116652/2021	EPI_ISL_9191758	2021-12-19	Argentina	BA.1.1	Avaro M.; Baumeister E.; Benedetti E.; Campos J.; Cisterna D.; Dattero ME; De Belder D.; Haim MS.; Lorenzo =.; Molina V.; Perandones C.; Poklepovich T.; Pontoriero A.; Russo M.; Sanchez Loria J.; Tuduri E.
	hCoV-19/Argentina/INEI117248/2021	EPI_ISL_9192155	2021-12-19	Argentina	BA.1.1	Avaro M.; Baumeister E.; Benedetti E.; Campos J.; Cisterna D.; Dattero ME; De Belder D.; Haim MS.; Lorenzo =.; Molina V.; Perandones C.; Poklepovich T.; Pontoriero A.; Russo M.; Sanchez Loria J.; Tuduri E.
	hCoV-19/Argentina/INEI117317/2021	EPI_ISL_9192167	2021-12-19	Argentina	BA.1	Avaro M.; Baumeister E.; Benedetti E.; Campos J.; Cisterna D.; Dattero ME; De Belder D.; Haim MS.; Lorenzo =.; Molina V.; Perandones C.; Poklepovich T.; Pontoriero A.; Russo M.; Sanchez Loria J.; Tuduri E.
	hCoV-19/Argentina/INEI115886/2021	EPI_ISL_9189304	2021-12-20	Argentina	BA.1	Avaro M.; Baumeister E.; Benedetti E.; Campos J.; Cisterna D.; Dattero ME; De Belder D.; Haim MS.; Lorenzo =.; Molina V.; Perandones C.; Poklepovich T.; Pontoriero A.; Russo M.; Sanchez Loria J.; Tuduri E.
	hCoV-19/Argentina/INEI115900/2021	EPI_ISL_9189399	2021-12-20	Argentina	BA.1	Avaro M.; Baumeister E.; Benedetti E.; Campos J.; Cisterna D.; Dattero ME; De Belder D.; Haim MS.; Lorenzo =.; Molina V.; Perandones C.; Poklepovich T.; Pontoriero A.; Russo M.; Sanchez Loria J.; Tuduri E.
	hCoV-19/Argentina/INEI115959/2021	EPI_ISL_9189290	2021-12-20	Argentina	BA.1	Avaro M.; Baumeister E.; Benedetti E.; Campos J.; Cisterna D.; Dattero ME; De Belder D.; Haim MS.; Lorenzo =.; Molina V.; Perandones C.; Poklepovich T.; Pontoriero A.; Russo M.; Sanchez Loria J.; Tuduri E.
	hCoV-19/Argentina/INEI115985/2021	EPI_ISL_9189312	2021-12-20	Argentina	BA.1.1	Avaro M.; Baumeister E.; Benedetti E.; Campos J.; Cisterna D.; Dattero ME; De Belder D.; Haim MS.; Lorenzo =.; Molina V.; Perandones C.; Poklepovich T.; Pontoriero A.; Russo M.; Sanchez Loria J.; Tuduri E.
	hCoV-19/Argentina/INEI115987/2021	EPI_ISL_9189313	2021-12-20	Argentina	BA.1.1	Avaro M.; Baumeister E.; Benedetti E.; Campos J.; Cisterna D.; Dattero ME; De Belder D.; Haim MS.; Lorenzo =.; Molina V.; Perandones C.; Poklepovich T.; Pontoriero A.; Russo M.; Sanchez Loria J.; Tuduri E.
	hCoV-19/Argentina/INEI115989/2021	EPI_ISL_9189314	2021-12-20	Argentina	BA.1.1	Avaro M.; Baumeister E.; Benedetti E.; Campos J.; Cisterna D.; Dattero ME; De Belder D.; Haim MS.; Lorenzo =.; Molina V.; Perandones C.; Poklepovich T.; Pontoriero A.; Russo M.; Sanchez Loria J.; Tuduri E.
	hCoV-19/Argentina/INEI115991/2021	EPI_ISL_9189315	2021-12-20	Argentina	BA.1.1	Avaro M.; Baumeister E.; Benedetti E.; Campos J.; Cisterna D.; Dattero ME; De Belder D.; Haim MS.; Lorenzo =.; Molina V.; Perandones C.; Poklepovich T.; Pontoriero A.; Russo M.; Sanchez Loria J.; Tuduri E.
	hCoV-19/Argentina/INEI115992/2021	EPI_ISL_9189316	2021-12-20	Argentina	BA.1.1	Avaro M.; Baumeister E.; Benedetti E.; Campos J.; Cisterna D.; Dattero ME; De Belder D.; Haim MS.; Lorenzo =.; Molina V.; Perandones C.; Poklepovich T.; Pontoriero A.; Russo M.; Sanchez Loria J.; Tuduri E.
	hCoV-19/Argentina/INEI115999/2021	EPI_ISL_9189317	2021-12-20	Argentina	BA.1.1	Avaro M.; Baumeister E.; Benedetti E.; Campos J.; Cisterna D.; Dattero ME; De Belder D.; Haim MS.; Lorenzo =.; Molina V.; Perandones C.; Poklepovich T.; Pontoriero A.; Russo M.; Sanchez Loria J.; Tuduri E.
	hCoV-19/Argentina/INEI116001/2021	EPI_ISL_9189318	2021-12-20	Argentina	BA.1.1	Avaro M.; Baumeister E.; Benedetti E.; Campos J.; Cisterna D.; Dattero ME; De Belder D.; Haim MS.; Lorenzo =.; Molina V.; Perandones C.; Poklepovich T.; Pontoriero A.; Russo M.; Sanchez Loria J.; Tuduri E.
	hCoV-19/Argentina/INEI116132/2021	EPI_ISL_9189327	2021-12-20	Argentina	BA.1.1	Avaro M.; Baumeister E.; Benedetti E.; Campos J.; Cisterna D.; Dattero ME; De Belder D.; Haim MS.; Lorenzo =.; Molina V.; Perandones C.; Poklepovich T.; Pontoriero A.; Russo M.; Sanchez Loria J.; Tuduri E.
	hCoV-19/Argentina/INEI116184/2021	EPI_ISL_9189345	2021-12-20	Argentina	BA.1.1	Avaro M.; Baumeister E.; Benedetti E.; Campos J.; Cisterna D.; Dattero ME; De Belder D.; Haim MS.; Lorenzo =.; Molina V.; Perandones C.; Poklepovich T.; Pontoriero A.; Russo M.; Sanchez Loria J.; Tuduri E.
	hCoV-19/Argentina/INEI116241/2021	EPI_ISL_9191889	2021-12-20	Argentina	BA.1.1	Avaro M.; Baumeister E.; Benedetti E.; Campos J.; Cisterna D.; Dattero ME; De Belder D.; Haim MS.; Lorenzo =.; Molina V.; Perandones C.; Poklepovich T.; Pontoriero A.; Russo M.; Sanchez Loria J.; Tuduri E.
	hCoV-19/Argentina/INEI116243/2021	EPI_ISL_9191890	2021-12-20	Argentina	BA.1.1	Avaro M.; Baumeister E.; Benedetti E.; Campos J.; Cisterna D.; Dattero ME; De Belder D.; Haim MS.; Lorenzo =.; Molina V.; Perandones C.; Poklepovich T.; Pontoriero A.; Russo M.; Sanchez Loria J.; Tuduri E.
	hCoV-19/Argentina/INEI116244/2021	EPI_ISL_9191891	2021-12-20	Argentina	BA.1.1	Avaro M.; Baumeister E.; Benedetti E.; Campos J.; Cisterna D.; Dattero ME; De Belder D.; Haim MS.; Lorenzo =.; Molina V.; Perandones C.; Poklepovich T.; Pontoriero A.; Russo M.; Sanchez Loria J.; Tuduri E.
	hCoV-19/Argentina/INEI116245/2021	EPI_ISL_9191892	2021-12-20	Argentina	BA.1.1	Avaro M.; Baumeister E.; Benedetti E.; Campos J.; Cisterna D.; Dattero ME; De Belder D.; Haim MS.; Lorenzo =.; Molina V.; Perandones C.; Poklepovich T.; Pontoriero A.; Russo M.; Sanchez Loria J.; Tuduri E.
	hCoV-19/Argentina/INEI116295/2021	EPI_ISL_9192003	2021-12-20	Argentina	BA.1	Avaro M.; Baumeister E.; Benedetti E.; Campos J.; Cisterna D.; Dattero ME; De Belder D.; Haim MS.; Lorenzo =.; Molina V.; Perandones C.; Poklepovich T.; Pontoriero A.; Russo M.; Sanchez Loria J.; Tuduri E.
	hCoV-19/Argentina/INEI116296/2021	EPI_ISL_9192004	2021-12-20	Argentina	BA.1.1	Avaro M.; Baumeister E.; Benedetti E.; Campos J.; Cisterna D.; Dattero ME; De Belder D.; Haim MS.; Lorenzo =.; Molina V.; Perandones C.; Poklepovich T.; Pontoriero A.; Russo M.; Sanchez Loria J.; Tuduri E.
	hCoV-19/Argentina/INEI116298/2021	EPI_ISL_9192028	2021-12-20	Argentina	BA.1.1	Avaro M.; Baumeister E.; Benedetti E.; Campos J.; Cisterna D.; Dattero ME; De Belder D.; Haim MS.; Lorenzo =.; Molina V.; Perandones C.; Poklepovich T.; Pontoriero A.; Russo M.; Sanchez Loria J.; Tuduri E.
	hCoV-19/Argentina/INEI116302/2021	EPI_ISL_9192007	2021-12-20	Argentina	BA.1	Avaro M.; Baumeister E.; Benedetti E.; Campos J.; Cisterna D.; Dattero ME; De Belder D.; Haim MS.; Lorenzo =.; Molina V.; Perandones C.; Poklepovich T.; Pontoriero A.; Russo M.; Sanchez Loria J.; Tuduri E.
	hCoV-19/Argentina/INEI116541/2021	EPI_ISL_9191797	2021-12-20	Argentina	BA.1	Avaro M.; Baumeister E.; Benedetti E.; Campos J.; Cisterna D.; Dattero ME; De Belder D.; Haim MS.; Lorenzo =.; Molina V.; Perandones C.; Poklepovich T.; Pontoriero A.; Russo M.; Sanchez Loria J.; Tuduri E.
	hCoV-19/Argentina/INEI116598/2021	EPI_ISL_9192013	2021-12-20	Argentina	BA.1.1	Avaro M.; Baumeister E.; Benedetti E.; Campos J.; Cisterna D.; Dattero ME; De Belder D.; Haim MS.; Lorenzo =.; Molina V.; Perandones C.; Poklepovich T.; Pontoriero A.; Russo M.; Sanchez Loria J.; Tuduri E.
	hCoV-19/Argentina/INEI116603/2021	EPI_ISL_9192260	2021-12-20	Argentina	BA.1.1	Avaro M.; Baumeister E.; Benedetti E.; Campos J.; Cisterna D.; Dattero ME; De Belder D.; Haim MS.; Lorenzo =.; Molina V.; Perandones C.; Poklepovich T.; Pontoriero A.; Russo M.; Sanchez Loria J.; Tuduri E.
	hCoV-19/Argentina/INEI116631/2021	EPI_ISL_9191893	2021-12-20	Argentina	BA.1.1	Avaro M.; Baumeister E.; Benedetti E.; Campos J.; Cisterna D.; Dattero ME; De Belder D.; Haim MS.; Lorenzo =.; Molina V.; Perandones C.; Poklepovich T.; Pontoriero A.; Russo M.; Sanchez Loria J.; Tuduri E.
	hCoV-19/Argentina/INEI116632/2021	EPI_ISL_9191894	2021-12-20	Argentina	BA.1.1	Avaro M.; Baumeister E.; Benedetti E.; Campos J.; Cisterna D.; Dattero ME; De Belder D.; Haim MS.; Lorenzo =.; Molina V.; Perandones C.; Poklepovich T.; Pontoriero A.; Russo M.; Sanchez Loria J.; Tuduri E.
	hCoV-19/Argentina/INEI116636/2021	EPI_ISL_9191703	2021-12-20	Argentina	BA.1	Avaro M.; Baumeister E.; Benedetti E.; Campos J.; Cisterna D.; Dattero ME; De Belder D.; Haim MS.; Lorenzo =.; Molina V.; Perandones C.; Poklepovich T.; Pontoriero A.; Russo M.; Sanchez Loria J.; Tuduri E.
	hCoV-19/Argentina/INEI116874/2021	EPI_ISL_9191868	2021-12-20	Argentina	BA.1.1	Avaro M.; Baumeister E.; Benedetti E.; Campos J.; Cisterna D.; Dattero ME; De Belder D.; Haim MS.; Lorenzo =.; Molina V.; Perandones C.; Poklepovich T.; Pontoriero A.; Russo M.; Sanchez Loria J.; Tuduri E.
	hCoV-19/Argentina/INEI116878/2021	EPI_ISL_9191871	2021-12-20	Argentina	BA.1.1	Avaro M.; Baumeister E.; Benedetti E.; Campos J.; Cisterna D.; Dattero ME; De Belder D.; Haim MS.; Lorenzo =.; Molina V.; Perandones C.; Poklepovich T.; Pontoriero A.; Russo M.; Sanchez Loria J.; Tuduri E.
	hCoV-19/Argentina/INEI117090/2021	EPI_ISL_9191986	2021-12-20	Argentina	BA.1.1	Avaro M.; Baumeister E.; Benedetti E.; Campos J.; Cisterna D.; Dattero ME; De Belder D.; Haim MS.; Lorenzo =.; Molina V.; Perandones C.; Poklepovich T.; Pontoriero A.; Russo M.; Sanchez Loria J.; Tuduri E.
	hCoV-19/Argentina/INEI117091/2021	EPI_ISL_9191718	2021-12-20	Argentina	BA.1.1	Avaro M.; Baumeister E.; Benedetti E.; Campos J.; Cisterna D.; Dattero ME; De Belder D.; Haim MS.; Lorenzo =.; Molina V.; Perandones C.; Poklepovich T.; Pontoriero A.; Russo M.; Sanchez Loria J.; Tuduri E.
	hCoV-19/Argentina/INEI117092/2021	EPI_ISL_9192204	2021-12-20	Argentina	BA.1.1	Avaro M.; Baumeister E.; Benedetti E.; Campos J.; Cisterna D.; Dattero ME; De Belder D.; Haim MS.; Lorenzo =.; Molina V.; Perandones C.; Poklepovich T.; Pontoriero A.; Russo M.; Sanchez Loria J.; Tuduri E.
	hCoV-19/Argentina/PAIS-G0831/2022	EPI_ISL_8938338	2021-12-20	Argentina	BA.1.1	Avaro M.; Baumeister E.; Benedetti E.; Campos J.; Cisterna D.; Dattero ME; De Belder D.; Haim MS.; Lorenzo F.; Molina V.; Perandones C.; Poklepovich T.; Pontoriero A.; Russo M.; Sanchez Loria J.; Tuduri E.
	hCoV-19/Argentina/PAIS-G0832/2022	EPI_ISL_8938340	2021-12-20	Argentina	BA.1	Avaro M.; Baumeister E.; Benedetti E.; Campos J.; Cisterna D.; Dattero ME; De Belder D.; Haim MS.; Lorenzo F.; Molina V.; Perandones C.; Poklepovich T.; Pontoriero A.; Russo M.; Sanchez Loria J.; Tuduri E.
	hCoV-19/Argentina/PAIS-G0840/2022	EPI_ISL_9507685	2021-12-20	Argentina	BA.1.1	Avaro M.; Baumeister E.; Benedetti E.; Campos J.; Cisterna D.; Dattero ME; De Belder D.; Haim MS.; Lorenzo F.; Molina V.; Perandones C.; Poklepovich T.; Pontoriero A.; Russo M.; Sanchez Loria J.; Tuduri E.
	hCoV-19/Argentina/INEI115955/2021	EPI_ISL_9189311	2021-12-21	Argentina	BA.1	Avaro M.; Baumeister E.; Benedetti E.; Campos J.; Cisterna D.; Dattero ME; De Belder D.; Haim MS.; Lorenzo =.; Molina V.; Perandones C.; Poklepovich T.; Pontoriero A.; Russo M.; Sanchez Loria J.; Tuduri E.
	hCoV-19/Argentina/INEI116004/2021	EPI_ISL_9189319	2021-12-21	Argentina	BA.1	Avaro M.; Baumeister E.; Benedetti E.; Campos J.; Cisterna D.; Dattero ME; De Belder D.; Haim MS.; Lorenzo =.; Molina V.; Perandones C.; Poklepovich T.; Pontoriero A.; Russo M.; Sanchez Loria J.; Tuduri E.
	hCoV-19/Argentina/INEI116007/2021	EPI_ISL_9189320	2021-12-21	Argentina	BA.1	Avaro M.; Baumeister E.; Benedetti E.; Campos J.; Cisterna D.; Dattero ME; De Belder D.; Haim MS.; Lorenzo =.; Molina V.; Perandones C.; Poklepovich T.; Pontoriero A.; Russo M.; Sanchez Loria J.; Tuduri E.
	hCoV-19/Argentina/INEI116175/2021	EPI_ISL_9189341	2021-12-21	Argentina	BA.1.1	Avaro M.; Baumeister E.; Benedetti E.; Campos J.; Cisterna D.; Dattero ME; De Belder D.; Haim MS.; Lorenzo =.; Molina V.; Perandones C.; Poklepovich T.; Pontoriero A.; Russo M.; Sanchez Loria J.; Tuduri E.
	hCoV-19/Argentina/INEI116191/2021	EPI_ISL_9189347	2021-12-21	Argentina	BA.1.1	Avaro M.; Baumeister E.; Benedetti E.; Campos J.; Cisterna D.; Dattero ME; De Belder D.; Haim MS.; Lorenzo =.; Molina V.; Perandones C.; Poklepovich T.; Pontoriero A.; Russo M.; Sanchez Loria J.; Tuduri E.
	hCoV-19/Argentina/INEI116192/2021	EPI_ISL_9189348	2021-12-21	Argentina	BA.1.1	Avaro M.; Baumeister E.; Benedetti E.; Campos J.; Cisterna D.; Dattero ME; De Belder D.; Haim MS.; Lorenzo =.; Molina V.; Perandones C.; Poklepovich T.; Pontoriero A.; Russo M.; Sanchez Loria J.; Tuduri E.
	hCoV-19/Argentina/INEI116285/2021	EPI_ISL_9191999	2021-12-21	Argentina	BA.1	Avaro M.; Baumeister E.; Benedetti E.; Campos J.; Cisterna D.; Dattero ME; De Belder D.; Haim MS.; Lorenzo =.; Molina V.; Perandones C.; Poklepovich T.; Pontoriero A.; Russo M.; Sanchez Loria J.; Tuduri E.
	hCoV-19/Argentina/INEI116299/2021	EPI_ISL_9192005	2021-12-21	Argentina	BA.1	Avaro M.; Baumeister E.; Benedetti E.; Campos J.; Cisterna D.; Dattero ME; De Belder D.; Haim MS.; Lorenzo =.; Molina V.; Perandones C.; Poklepovich T.; Pontoriero A.; Russo M.; Sanchez Loria J.; Tuduri E.
	hCoV-19/Argentina/INEI116300/2021	EPI_ISL_9192006	2021-12-21	Argentina	BA.1.1	Avaro M.; Baumeister E.; Benedetti E.; Campos J.; Cisterna D.; Dattero ME; De Belder D.; Haim MS.; Lorenzo =.; Molina V.; Perandones C.; Poklepovich T.; Pontoriero A.; Russo M.; Sanchez Loria J.; Tuduri E.
	hCoV-19/Argentina/INEI116303/2021	EPI_ISL_9192008	2021-12-21	Argentina	BA.1.1	Avaro M.; Baumeister E.; Benedetti E.; Campos J.; Cisterna D.; Dattero ME; De Belder D.; Haim MS.; Lorenzo =.; Molina V.; Perandones C.; Poklepovich T.; Pontoriero A.; Russo M.; Sanchez Loria J.; Tuduri E.
	hCoV-19/Argentina/INEI116311/2021	EPI_ISL_9191978	2021-12-21	Argentina	BA.1.1	Avaro M.; Baumeister E.; Benedetti E.; Campos J.; Cisterna D.; Dattero ME; De Belder D.; Haim MS.; Lorenzo =.; Molina V.; Perandones C.; Poklepovich T.; Pontoriero A.; Russo M.; Sanchez Loria J.; Tuduri E.
	hCoV-19/Argentina/INEI116313/2021	EPI_ISL_9192256	2021-12-21	Argentina	BA.1.1	Avaro M.; Baumeister E.; Benedetti E.; Campos J.; Cisterna D.; Dattero ME; De Belder D.; Haim MS.; Lorenzo =.; Molina V.; Perandones C.; Poklepovich T.; Pontoriero A.; Russo M.; Sanchez Loria J.; Tuduri E.
	hCoV-19/Argentina/INEI116315/2021	EPI_ISL_9192029	2021-12-21	Argentina	BA.1	Avaro M.; Baumeister E.; Benedetti E.; Campos J.; Cisterna D.; Dattero ME; De Belder D.; Haim MS.; Lorenzo =.; Molina V.; Perandones C.; Poklepovich T.; Pontoriero A.; Russo M.; Sanchez Loria J.; Tuduri E.
	hCoV-19/Argentina/INEI116317/2021	EPI_ISL_9191981	2021-12-21	Argentina	BA.1.1	Avaro M.; Baumeister E.; Benedetti E.; Campos J.; Cisterna D.; Dattero ME; De Belder D.; Haim MS.; Lorenzo =.; Molina V.; Perandones C.; Poklepovich T.; Pontoriero A.; Russo M.; Sanchez Loria J.; Tuduri E.
	hCoV-19/Argentina/INEI116326/2021	EPI_ISL_9191938	2021-12-21	Argentina	BA.1.1	Avaro M.; Baumeister E.; Benedetti E.; Campos J.; Cisterna D.; Dattero ME; De Belder D.; Haim MS.; Lorenzo =.; Molina V.; Perandones C.; Poklepovich T.; Pontoriero A.; Russo M.; Sanchez Loria J.; Tuduri E.
	hCoV-19/Argentina/INEI116327/2021	EPI_ISL_9191853	2021-12-21	Argentina	BA.1.1	Avaro M.; Baumeister E.; Benedetti E.; Campos J.; Cisterna D.; Dattero ME; De Belder D.; Haim MS.; Lorenzo =.; Molina V.; Perandones C.; Poklepovich T.; Pontoriero A.; Russo M.; Sanchez Loria J.; Tuduri E.
	hCoV-19/Argentina/INEI116328/2021	EPI_ISL_9191954	2021-12-21	Argentina	BA.1.1	Avaro M.; Baumeister E.; Benedetti E.; Campos J.; Cisterna D.; Dattero ME; De Belder D.; Haim MS.; Lorenzo =.; Molina V.; Perandones C.; Poklepovich T.; Pontoriero A.; Russo M.; Sanchez Loria J.; Tuduri E.
	hCoV-19/Argentina/INEI116342/2021	EPI_ISL_9191887	2021-12-21	Argentina	BA.1.1	Avaro M.; Baumeister E.; Benedetti E.; Campos J.; Cisterna D.; Dattero ME; De Belder D.; Haim MS.; Lorenzo =.; Molina V.; Perandones C.; Poklepovich T.; Pontoriero A.; Russo M.; Sanchez Loria J.; Tuduri E.
	hCoV-19/Argentina/INEI116343/2021	EPI_ISL_9191692	2021-12-21	Argentina	BA.1.1	Avaro M.; Baumeister E.; Benedetti E.; Campos J.; Cisterna D.; Dattero ME; De Belder D.; Haim MS.; Lorenzo =.; Molina V.; Perandones C.; Poklepovich T.; Pontoriero A.; Russo M.; Sanchez Loria J.; Tuduri E.
	hCoV-19/Argentina/INEI116345/2021	EPI_ISL_9191665	2021-12-21	Argentina	BA.1.1	Avaro M.; Baumeister E.; Benedetti E.; Campos J.; Cisterna D.; Dattero ME; De Belder D.; Haim MS.; Lorenzo =.; Molina V.; Perandones C.; Poklepovich T.; Pontoriero A.; Russo M.; Sanchez Loria J.; Tuduri E.
	hCoV-19/Argentina/INEI116346/2021	EPI_ISL_9191658	2021-12-21	Argentina	BA.1.1	Avaro M.; Baumeister E.; Benedetti E.; Campos J.; Cisterna D.; Dattero ME; De Belder D.; Haim MS.; Lorenzo =.; Molina V.; Perandones C.; Poklepovich T.; Pontoriero A.; Russo M.; Sanchez Loria J.; Tuduri E.
	hCoV-19/Argentina/INEI116348/2021	EPI_ISL_9191644	2021-12-21	Argentina	BA.1.1	Avaro M.; Baumeister E.; Benedetti E.; Campos J.; Cisterna D.; Dattero ME; De Belder D.; Haim MS.; Lorenzo =.; Molina V.; Perandones C.; Poklepovich T.; Pontoriero A.; Russo M.; Sanchez Loria J.; Tuduri E.
	hCoV-19/Argentina/INEI116349/2021	EPI_ISL_9191888	2021-12-21	Argentina	BA.1.1	Avaro M.; Baumeister E.; Benedetti E.; Campos J.; Cisterna D.; Dattero ME; De Belder D.; Haim MS.; Lorenzo =.; Molina V.; Perandones C.; Poklepovich T.; Pontoriero A.; Russo M.; Sanchez Loria J.; Tuduri E.
	hCoV-19/Argentina/INEI116352/2021	EPI_ISL_9191659	2021-12-21	Argentina	BA.1.1	Avaro M.; Baumeister E.; Benedetti E.; Campos J.; Cisterna D.; Dattero ME; De Belder D.; Haim MS.; Lorenzo =.; Molina V.; Perandones C.; Poklepovich T.; Pontoriero A.; Russo M.; Sanchez Loria J.; Tuduri E.
	hCoV-19/Argentina/INEI116355/2021	EPI_ISL_9192247	2021-12-21	Argentina	BA.1.1	Avaro M.; Baumeister E.; Benedetti E.; Campos J.; Cisterna D.; Dattero ME; De Belder D.; Haim MS.; Lorenzo =.; Molina V.; Perandones C.; Poklepovich T.; Pontoriero A.; Russo M.; Sanchez Loria J.; Tuduri E.
	hCoV-19/Argentina/INEI116356/2021	EPI_ISL_9191800	2021-12-21	Argentina	BA.1.1	Avaro M.; Baumeister E.; Benedetti E.; Campos J.; Cisterna D.; Dattero ME; De Belder D.; Haim MS.; Lorenzo =.; Molina V.; Perandones C.; Poklepovich T.; Pontoriero A.; Russo M.; Sanchez Loria J.; Tuduri E.
	hCoV-19/Argentina/INEI116383/2021	EPI_ISL_9191730	2021-12-21	Argentina	BA.1.1	Avaro M.; Baumeister E.; Benedetti E.; Campos J.; Cisterna D.; Dattero ME; De Belder D.; Haim MS.; Lorenzo =.; Molina V.; Perandones C.; Poklepovich T.; Pontoriero A.; Russo M.; Sanchez Loria J.; Tuduri E.
	hCoV-19/Argentina/INEI116387/2021	EPI_ISL_9192034	2021-12-21	Argentina	BA.1.1	Avaro M.; Baumeister E.; Benedetti E.; Campos J.; Cisterna D.; Dattero ME; De Belder D.; Haim MS.; Lorenzo =.; Molina V.; Perandones C.; Poklepovich T.; Pontoriero A.; Russo M.; Sanchez Loria J.; Tuduri E.
	hCoV-19/Argentina/INEI116388/2021	EPI_ISL_9192035	2021-12-21	Argentina	BA.1.1	Avaro M.; Baumeister E.; Benedetti E.; Campos J.; Cisterna D.; Dattero ME; De Belder D.; Haim MS.; Lorenzo =.; Molina V.; Perandones C.; Poklepovich T.; Pontoriero A.; Russo M.; Sanchez Loria J.; Tuduri E.
	hCoV-19/Argentina/INEI116389/2021	EPI_ISL_9192036	2021-12-21	Argentina	BA.1.1	Avaro M.; Baumeister E.; Benedetti E.; Campos J.; Cisterna D.; Dattero ME; De Belder D.; Haim MS.; Lorenzo =.; Molina V.; Perandones C.; Poklepovich T.; Pontoriero A.; Russo M.; Sanchez Loria J.; Tuduri E.
	hCoV-19/Argentina/INEI116605/2021	EPI_ISL_9191640	2021-12-21	Argentina	BA.1.1	Avaro M.; Baumeister E.; Benedetti E.; Campos J.; Cisterna D.; Dattero ME; De Belder D.; Haim MS.; Lorenzo =.; Molina V.; Perandones C.; Poklepovich T.; Pontoriero A.; Russo M.; Sanchez Loria J.; Tuduri E.
	hCoV-19/Argentina/INEI116641/2021	EPI_ISL_9191765	2021-12-21	Argentina	BA.1.1	Avaro M.; Baumeister E.; Benedetti E.; Campos J.; Cisterna D.; Dattero ME; De Belder D.; Haim MS.; Lorenzo =.; Molina V.; Perandones C.; Poklepovich T.; Pontoriero A.; Russo M.; Sanchez Loria J.; Tuduri E.
	hCoV-19/Argentina/INEI116642/2021	EPI_ISL_9191767	2021-12-21	Argentina	BA.1.1	Avaro M.; Baumeister E.; Benedetti E.; Campos J.; Cisterna D.; Dattero ME; De Belder D.; Haim MS.; Lorenzo =.; Molina V.; Perandones C.; Poklepovich T.; Pontoriero A.; Russo M.; Sanchez Loria J.; Tuduri E.
	hCoV-19/Argentina/INEI116645/2021	EPI_ISL_9191650	2021-12-21	Argentina	BA.1.1	Avaro M.; Baumeister E.; Benedetti E.; Campos J.; Cisterna D.; Dattero ME; De Belder D.; Haim MS.; Lorenzo =.; Molina V.; Perandones C.; Poklepovich T.; Pontoriero A.; Russo M.; Sanchez Loria J.; Tuduri E.
	hCoV-19/Argentina/INEI116651/2021	EPI_ISL_9191775	2021-12-21	Argentina	BA.1.1	Avaro M.; Baumeister E.; Benedetti E.; Campos J.; Cisterna D.; Dattero ME; De Belder D.; Haim MS.; Lorenzo =.; Molina V.; Perandones C.; Poklepovich T.; Pontoriero A.; Russo M.; Sanchez Loria J.; Tuduri E.
	hCoV-19/Argentina/INEI116653/2021	EPI_ISL_9191897	2021-12-21	Argentina	BA.1.1	Avaro M.; Baumeister E.; Benedetti E.; Campos J.; Cisterna D.; Dattero ME; De Belder D.; Haim MS.; Lorenzo =.; Molina V.; Perandones C.; Poklepovich T.; Pontoriero A.; Russo M.; Sanchez Loria J.; Tuduri E.
	hCoV-19/Argentina/INEI116654/2021	EPI_ISL_9191898	2021-12-21	Argentina	BA.1.1	Avaro M.; Baumeister E.; Benedetti E.; Campos J.; Cisterna D.; Dattero ME; De Belder D.; Haim MS.; Lorenzo =.; Molina V.; Perandones C.; Poklepovich T.; Pontoriero A.; Russo M.; Sanchez Loria J.; Tuduri E.
	hCoV-19/Argentina/INEI116657/2021	EPI_ISL_9191900	2021-12-21	Argentina	BA.1	Avaro M.; Baumeister E.; Benedetti E.; Campos J.; Cisterna D.; Dattero ME; De Belder D.; Haim MS.; Lorenzo =.; Molina V.; Perandones C.; Poklepovich T.; Pontoriero A.; Russo M.; Sanchez Loria J.; Tuduri E.
	hCoV-19/Argentina/INEI116658/2021	EPI_ISL_9191901	2021-12-21	Argentina	BA.1.1	Avaro M.; Baumeister E.; Benedetti E.; Campos J.; Cisterna D.; Dattero ME; De Belder D.; Haim MS.; Lorenzo =.; Molina V.; Perandones C.; Poklepovich T.; Pontoriero A.; Russo M.; Sanchez Loria J.; Tuduri E.
	hCoV-19/Argentina/INEI116662/2021	EPI_ISL_9191902	2021-12-21	Argentina	BA.1.1	Avaro M.; Baumeister E.; Benedetti E.; Campos J.; Cisterna D.; Dattero ME; De Belder D.; Haim MS.; Lorenzo =.; Molina V.; Perandones C.; Poklepovich T.; Pontoriero A.; Russo M.; Sanchez Loria J.; Tuduri E.
	hCoV-19/Argentina/INEI116663/2021	EPI_ISL_9191756	2021-12-21	Argentina	BA.1	Avaro M.; Baumeister E.; Benedetti E.; Campos J.; Cisterna D.; Dattero ME; De Belder D.; Haim MS.; Lorenzo =.; Molina V.; Perandones C.; Poklepovich T.; Pontoriero A.; Russo M.; Sanchez Loria J.; Tuduri E.
	hCoV-19/Argentina/INEI116973/2021	EPI_ISL_9192046	2021-12-21	Argentina	BA.1.1	Avaro M.; Baumeister E.; Benedetti E.; Campos J.; Cisterna D.; Dattero ME; De Belder D.; Haim MS.; Lorenzo =.; Molina V.; Perandones C.; Poklepovich T.; Pontoriero A.; Russo M.; Sanchez Loria J.; Tuduri E.
	hCoV-19/Argentina/INEI117016/2021	EPI_ISL_9191960	2021-12-21	Argentina	BA.1	Avaro M.; Baumeister E.; Benedetti E.; Campos J.; Cisterna D.; Dattero ME; De Belder D.; Haim MS.; Lorenzo =.; Molina V.; Perandones C.; Poklepovich T.; Pontoriero A.; Russo M.; Sanchez Loria J.; Tuduri E.
	hCoV-19/Argentina/INEI117017/2021	EPI_ISL_9191961	2021-12-21	Argentina	BA.1.1	Avaro M.; Baumeister E.; Benedetti E.; Campos J.; Cisterna D.; Dattero ME; De Belder D.; Haim MS.; Lorenzo =.; Molina V.; Perandones C.; Poklepovich T.; Pontoriero A.; Russo M.; Sanchez Loria J.; Tuduri E.
	hCoV-19/Argentina/INEI117093/2021	EPI_ISL_9192031	2021-12-21	Argentina	BA.1.1	Avaro M.; Baumeister E.; Benedetti E.; Campos J.; Cisterna D.; Dattero ME; De Belder D.; Haim MS.; Lorenzo =.; Molina V.; Perandones C.; Poklepovich T.; Pontoriero A.; Russo M.; Sanchez Loria J.; Tuduri E.
	hCoV-19/Argentina/INEI117388/2021	EPI_ISL_9192178	2021-12-21	Argentina	BA.1	Avaro M.; Baumeister E.; Benedetti E.; Campos J.; Cisterna D.; Dattero ME; De Belder D.; Haim MS.; Lorenzo =.; Molina V.; Perandones C.; Poklepovich T.; Pontoriero A.; Russo M.; Sanchez Loria J.; Tuduri E.
	hCoV-19/Argentina/INEI117389/2021	EPI_ISL_9192179	2021-12-21	Argentina	BA.1	Avaro M.; Baumeister E.; Benedetti E.; Campos J.; Cisterna D.; Dattero ME; De Belder D.; Haim MS.; Lorenzo =.; Molina V.; Perandones C.; Poklepovich T.; Pontoriero A.; Russo M.; Sanchez Loria J.; Tuduri E.
	hCoV-19/Argentina/PAIS-E0707/2022	EPI_ISL_8177271	2021-12-21	Argentina	BA.1	Barbas, G.; Castro, G.; Debat, H.; F.D.; Fernández; Goya, S.; Lucca, A.; M.B.; Marquez, N.; Pisano; Re, V.; Sicilia, P.; Zeballos, M.
	hCoV-19/Argentina/PAIS-G0684/2021	EPI_ISL_8388833	2021-12-21	Argentina	BA.1.1	Avaro M.; Baumeister E.; Benedetti E.; Campos J.; Cisterna D.; Dattero ME; De Belder D.; Haim MS.; Lorenzo F.; Molina V.; Perandones C.; Poklepovich T.; Pontoriero A.; Russo M.; Sanchez Loria J.; Tuduri E.
	hCoV-19/Argentina/PAIS-G0686/2021	EPI_ISL_8388834	2021-12-21	Argentina	BA.1	Avaro M.; Baumeister E.; Benedetti E.; Campos J.; Cisterna D.; Dattero ME; De Belder D.; Haim MS.; Lorenzo F.; Molina V.; Perandones C.; Poklepovich T.; Pontoriero A.; Russo M.; Sanchez Loria J.; Tuduri E.
	hCoV-19/Argentina/PAIS-G0748/2021	EPI_ISL_8938281	2021-12-21	Argentina	BA.1.1	Avaro M.; Baumeister E.; Benedetti E.; Campos J.; Cisterna D.; Dattero ME; De Belder D.; Haim MS.; Lorenzo F.; Molina V.; Perandones C.; Poklepovich T.; Pontoriero A.; Russo M.; Sanchez Loria J.; Tuduri E.
	hCoV-19/Argentina/PAIS-G0751/2021	EPI_ISL_8938282	2021-12-21	Argentina	BA.1.1	Avaro M.; Baumeister E.; Benedetti E.; Campos J.; Cisterna D.; Dattero ME; De Belder D.; Haim MS.; Lorenzo F.; Molina V.; Perandones C.; Poklepovich T.; Pontoriero A.; Russo M.; Sanchez Loria J.; Tuduri E.
	hCoV-19/Argentina/PAIS-G0752/2021	EPI_ISL_8938283	2021-12-21	Argentina	BA.1	Avaro M.; Baumeister E.; Benedetti E.; Campos J.; Cisterna D.; Dattero ME; De Belder D.; Haim MS.; Lorenzo F.; Molina V.; Perandones C.; Poklepovich T.; Pontoriero A.; Russo M.; Sanchez Loria J.; Tuduri E.
	hCoV-19/Argentina/PAIS-G0755/2021	EPI_ISL_8938284	2021-12-21	Argentina	BA.1	Avaro M.; Baumeister E.; Benedetti E.; Campos J.; Cisterna D.; Dattero ME; De Belder D.; Haim MS.; Lorenzo F.; Molina V.; Perandones C.; Poklepovich T.; Pontoriero A.; Russo M.; Sanchez Loria J.; Tuduri E.
	hCoV-19/Argentina/PAIS-G0757/2021	EPI_ISL_8938286	2021-12-21	Argentina	BA.1.1	Avaro M.; Baumeister E.; Benedetti E.; Campos J.; Cisterna D.; Dattero ME; De Belder D.; Haim MS.; Lorenzo F.; Molina V.; Perandones C.; Poklepovich T.; Pontoriero A.; Russo M.; Sanchez Loria J.; Tuduri E.
	hCoV-19/Argentina/PAIS-G0760/2021	EPI_ISL_8938287	2021-12-21	Argentina	BA.1	Avaro M.; Baumeister E.; Benedetti E.; Campos J.; Cisterna D.; Dattero ME; De Belder D.; Haim MS.; Lorenzo F.; Molina V.; Perandones C.; Poklepovich T.; Pontoriero A.; Russo M.; Sanchez Loria J.; Tuduri E.
	hCoV-19/Argentina/PAIS-G0762/2021	EPI_ISL_8938288	2021-12-21	Argentina	BA.1.1	Avaro M.; Baumeister E.; Benedetti E.; Campos J.; Cisterna D.; Dattero ME; De Belder D.; Haim MS.; Lorenzo F.; Molina V.; Perandones C.; Poklepovich T.; Pontoriero A.; Russo M.; Sanchez Loria J.; Tuduri E.
	hCoV-19/Argentina/PAIS-G0769/2021	EPI_ISL_8938289	2021-12-21	Argentina	BA.1.1	Avaro M.; Baumeister E.; Benedetti E.; Campos J.; Cisterna D.; Dattero ME; De Belder D.; Haim MS.; Lorenzo F.; Molina V.; Perandones C.; Poklepovich T.; Pontoriero A.; Russo M.; Sanchez Loria J.; Tuduri E.
	hCoV-19/Argentina/PAIS-G0770/2021	EPI_ISL_8938290	2021-12-21	Argentina	BA.1.1	Avaro M.; Baumeister E.; Benedetti E.; Campos J.; Cisterna D.; Dattero ME; De Belder D.; Haim MS.; Lorenzo F.; Molina V.; Perandones C.; Poklepovich T.; Pontoriero A.; Russo M.; Sanchez Loria J.; Tuduri E.
	hCoV-19/Argentina/PAIS-G0773/2021	EPI_ISL_8938291	2021-12-21	Argentina	BA.1	Avaro M.; Baumeister E.; Benedetti E.; Campos J.; Cisterna D.; Dattero ME; De Belder D.; Haim MS.; Lorenzo F.; Molina V.; Perandones C.; Poklepovich T.; Pontoriero A.; Russo M.; Sanchez Loria J.; Tuduri E.
	hCoV-19/Argentina/PAIS-G0775/2022	EPI_ISL_8938292	2021-12-21	Argentina	BA.1	Avaro M.; Baumeister E.; Benedetti E.; Campos J.; Cisterna D.; Dattero ME; De Belder D.; Haim MS.; Lorenzo F.; Molina V.; Perandones C.; Poklepovich T.; Pontoriero A.; Russo M.; Sanchez Loria J.; Tuduri E.
	hCoV-19/Argentina/PAIS-G0776/2022	EPI_ISL_8938293	2021-12-21	Argentina	BA.1	Avaro M.; Baumeister E.; Benedetti E.; Campos J.; Cisterna D.; Dattero ME; De Belder D.; Haim MS.; Lorenzo F.; Molina V.; Perandones C.; Poklepovich T.; Pontoriero A.; Russo M.; Sanchez Loria J.; Tuduri E.
	hCoV-19/Argentina/INEI116158/2021	EPI_ISL_9189334	2021-12-22	Argentina	BA.1.1	Avaro M.; Baumeister E.; Benedetti E.; Campos J.; Cisterna D.; Dattero ME; De Belder D.; Haim MS.; Lorenzo =.; Molina V.; Perandones C.; Poklepovich T.; Pontoriero A.; Russo M.; Sanchez Loria J.; Tuduri E.
	hCoV-19/Argentina/INEI116159/2021	EPI_ISL_9189335	2021-12-22	Argentina	BA.1.1	Avaro M.; Baumeister E.; Benedetti E.; Campos J.; Cisterna D.; Dattero ME; De Belder D.; Haim MS.; Lorenzo =.; Molina V.; Perandones C.; Poklepovich T.; Pontoriero A.; Russo M.; Sanchez Loria J.; Tuduri E.
	hCoV-19/Argentina/INEI116284/2021	EPI_ISL_9191998	2021-12-22	Argentina	BA.1.1	Avaro M.; Baumeister E.; Benedetti E.; Campos J.; Cisterna D.; Dattero ME; De Belder D.; Haim MS.; Lorenzo =.; Molina V.; Perandones C.; Poklepovich T.; Pontoriero A.; Russo M.; Sanchez Loria J.; Tuduri E.
	hCoV-19/Argentina/INEI116292/2021	EPI_ISL_9192002	2021-12-22	Argentina	BA.1.1	Avaro M.; Baumeister E.; Benedetti E.; Campos J.; Cisterna D.; Dattero ME; De Belder D.; Haim MS.; Lorenzo =.; Molina V.; Perandones C.; Poklepovich T.; Pontoriero A.; Russo M.; Sanchez Loria J.; Tuduri E.
	hCoV-19/Argentina/INEI116304/2021	EPI_ISL_9192009	2021-12-22	Argentina	BA.1	Avaro M.; Baumeister E.; Benedetti E.; Campos J.; Cisterna D.; Dattero ME; De Belder D.; Haim MS.; Lorenzo =.; Molina V.; Perandones C.; Poklepovich T.; Pontoriero A.; Russo M.; Sanchez Loria J.; Tuduri E.
	hCoV-19/Argentina/INEI116318/2021	EPI_ISL_9192030	2021-12-22	Argentina	BA.1.1	Avaro M.; Baumeister E.; Benedetti E.; Campos J.; Cisterna D.; Dattero ME; De Belder D.; Haim MS.; Lorenzo =.; Molina V.; Perandones C.; Poklepovich T.; Pontoriero A.; Russo M.; Sanchez Loria J.; Tuduri E.
	hCoV-19/Argentina/INEI116319/2021	EPI_ISL_9191933	2021-12-22	Argentina	BA.1.1	Avaro M.; Baumeister E.; Benedetti E.; Campos J.; Cisterna D.; Dattero ME; De Belder D.; Haim MS.; Lorenzo =.; Molina V.; Perandones C.; Poklepovich T.; Pontoriero A.; Russo M.; Sanchez Loria J.; Tuduri E.
	hCoV-19/Argentina/INEI116323/2021	EPI_ISL_9191935	2021-12-22	Argentina	BA.1.1	Avaro M.; Baumeister E.; Benedetti E.; Campos J.; Cisterna D.; Dattero ME; De Belder D.; Haim MS.; Lorenzo =.; Molina V.; Perandones C.; Poklepovich T.; Pontoriero A.; Russo M.; Sanchez Loria J.; Tuduri E.
	hCoV-19/Argentina/INEI116324/2021	EPI_ISL_9191936	2021-12-22	Argentina	BA.1.1	Avaro M.; Baumeister E.; Benedetti E.; Campos J.; Cisterna D.; Dattero ME; De Belder D.; Haim MS.; Lorenzo =.; Molina V.; Perandones C.; Poklepovich T.; Pontoriero A.; Russo M.; Sanchez Loria J.; Tuduri E.
	hCoV-19/Argentina/INEI116330/2021	EPI_ISL_9191681	2021-12-22	Argentina	BA.1.1	Avaro M.; Baumeister E.; Benedetti E.; Campos J.; Cisterna D.; Dattero ME; De Belder D.; Haim MS.; Lorenzo =.; Molina V.; Perandones C.; Poklepovich T.; Pontoriero A.; Russo M.; Sanchez Loria J.; Tuduri E.
	hCoV-19/Argentina/INEI116429/2021	EPI_ISL_9191709	2021-12-22	Argentina	BA.1.1	Avaro M.; Baumeister E.; Benedetti E.; Campos J.; Cisterna D.; Dattero ME; De Belder D.; Haim MS.; Lorenzo =.; Molina V.; Perandones C.; Poklepovich T.; Pontoriero A.; Russo M.; Sanchez Loria J.; Tuduri E.
	hCoV-19/Argentina/INEI116514/2021	EPI_ISL_9191783	2021-12-22	Argentina	BA.1.1	Avaro M.; Baumeister E.; Benedetti E.; Campos J.; Cisterna D.; Dattero ME; De Belder D.; Haim MS.; Lorenzo =.; Molina V.; Perandones C.; Poklepovich T.; Pontoriero A.; Russo M.; Sanchez Loria J.; Tuduri E.
	hCoV-19/Argentina/INEI116542/2021	EPI_ISL_9191639	2021-12-22	Argentina	BA.1	Avaro M.; Baumeister E.; Benedetti E.; Campos J.; Cisterna D.; Dattero ME; De Belder D.; Haim MS.; Lorenzo =.; Molina V.; Perandones C.; Poklepovich T.; Pontoriero A.; Russo M.; Sanchez Loria J.; Tuduri E.
	hCoV-19/Argentina/INEI116543/2021	EPI_ISL_9191796	2021-12-22	Argentina	BA.1	Avaro M.; Baumeister E.; Benedetti E.; Campos J.; Cisterna D.; Dattero ME; De Belder D.; Haim MS.; Lorenzo =.; Molina V.; Perandones C.; Poklepovich T.; Pontoriero A.; Russo M.; Sanchez Loria J.; Tuduri E.
	hCoV-19/Argentina/INEI116544/2021	EPI_ISL_9191744	2021-12-22	Argentina	BA.1.1	Avaro M.; Baumeister E.; Benedetti E.; Campos J.; Cisterna D.; Dattero ME; De Belder D.; Haim MS.; Lorenzo =.; Molina V.; Perandones C.; Poklepovich T.; Pontoriero A.; Russo M.; Sanchez Loria J.; Tuduri E.
	hCoV-19/Argentina/INEI116545/2021	EPI_ISL_9191646	2021-12-22	Argentina	BA.1.1	Avaro M.; Baumeister E.; Benedetti E.; Campos J.; Cisterna D.; Dattero ME; De Belder D.; Haim MS.; Lorenzo =.; Molina V.; Perandones C.; Poklepovich T.; Pontoriero A.; Russo M.; Sanchez Loria J.; Tuduri E.
	hCoV-19/Argentina/INEI116546/2021	EPI_ISL_9191652	2021-12-22	Argentina	BA.1.1	Avaro M.; Baumeister E.; Benedetti E.; Campos J.; Cisterna D.; Dattero ME; De Belder D.; Haim MS.; Lorenzo =.; Molina V.; Perandones C.; Poklepovich T.; Pontoriero A.; Russo M.; Sanchez Loria J.; Tuduri E.
	hCoV-19/Argentina/INEI116635/2021	EPI_ISL_9191759	2021-12-22	Argentina	BA.1.1	Avaro M.; Baumeister E.; Benedetti E.; Campos J.; Cisterna D.; Dattero ME; De Belder D.; Haim MS.; Lorenzo =.; Molina V.; Perandones C.; Poklepovich T.; Pontoriero A.; Russo M.; Sanchez Loria J.; Tuduri E.
	hCoV-19/Argentina/INEI116638/2021	EPI_ISL_9191895	2021-12-22	Argentina	BA.1.1	Avaro M.; Baumeister E.; Benedetti E.; Campos J.; Cisterna D.; Dattero ME; De Belder D.; Haim MS.; Lorenzo =.; Molina V.; Perandones C.; Poklepovich T.; Pontoriero A.; Russo M.; Sanchez Loria J.; Tuduri E.
	hCoV-19/Argentina/INEI116644/2021	EPI_ISL_9191752	2021-12-22	Argentina	BA.1.1	Avaro M.; Baumeister E.; Benedetti E.; Campos J.; Cisterna D.; Dattero ME; De Belder D.; Haim MS.; Lorenzo =.; Molina V.; Perandones C.; Poklepovich T.; Pontoriero A.; Russo M.; Sanchez Loria J.; Tuduri E.
	hCoV-19/Argentina/INEI116649/2021	EPI_ISL_9191896	2021-12-22	Argentina	BA.1.1	Avaro M.; Baumeister E.; Benedetti E.; Campos J.; Cisterna D.; Dattero ME; De Belder D.; Haim MS.; Lorenzo =.; Molina V.; Perandones C.; Poklepovich T.; Pontoriero A.; Russo M.; Sanchez Loria J.; Tuduri E.
	hCoV-19/Argentina/INEI116752/2021	EPI_ISL_9191858	2021-12-22	Argentina	BA.1.1	Avaro M.; Baumeister E.; Benedetti E.; Campos J.; Cisterna D.; Dattero ME; De Belder D.; Haim MS.; Lorenzo =.; Molina V.; Perandones C.; Poklepovich T.; Pontoriero A.; Russo M.; Sanchez Loria J.; Tuduri E.
	hCoV-19/Argentina/INEI116756/2021	EPI_ISL_9192132	2021-12-22	Argentina	BA.1.1	Avaro M.; Baumeister E.; Benedetti E.; Campos J.; Cisterna D.; Dattero ME; De Belder D.; Haim MS.; Lorenzo =.; Molina V.; Perandones C.; Poklepovich T.; Pontoriero A.; Russo M.; Sanchez Loria J.; Tuduri E.
	hCoV-19/Argentina/INEI116894/2021	EPI_ISL_9192141	2021-12-22	Argentina	BA.1.1	Avaro M.; Baumeister E.; Benedetti E.; Campos J.; Cisterna D.; Dattero ME; De Belder D.; Haim MS.; Lorenzo =.; Molina V.; Perandones C.; Poklepovich T.; Pontoriero A.; Russo M.; Sanchez Loria J.; Tuduri E.
	hCoV-19/Argentina/INEI117013/2021	EPI_ISL_9192147	2021-12-22	Argentina	BA.1.1	Avaro M.; Baumeister E.; Benedetti E.; Campos J.; Cisterna D.; Dattero ME; De Belder D.; Haim MS.; Lorenzo =.; Molina V.; Perandones C.; Poklepovich T.; Pontoriero A.; Russo M.; Sanchez Loria J.; Tuduri E.
	hCoV-19/Argentina/INEI117094/2021	EPI_ISL_9191736	2021-12-22	Argentina	BA.1.1	Avaro M.; Baumeister E.; Benedetti E.; Campos J.; Cisterna D.; Dattero ME; De Belder D.; Haim MS.; Lorenzo =.; Molina V.; Perandones C.; Poklepovich T.; Pontoriero A.; Russo M.; Sanchez Loria J.; Tuduri E.
	hCoV-19/Argentina/INEI117095/2021	EPI_ISL_9191987	2021-12-22	Argentina	BA.1.1	Avaro M.; Baumeister E.; Benedetti E.; Campos J.; Cisterna D.; Dattero ME; De Belder D.; Haim MS.; Lorenzo =.; Molina V.; Perandones C.; Poklepovich T.; Pontoriero A.; Russo M.; Sanchez Loria J.; Tuduri E.
	hCoV-19/Argentina/INEI117096/2021	EPI_ISL_9191988	2021-12-22	Argentina	BA.1.1	Avaro M.; Baumeister E.; Benedetti E.; Campos J.; Cisterna D.; Dattero ME; De Belder D.; Haim MS.; Lorenzo =.; Molina V.; Perandones C.; Poklepovich T.; Pontoriero A.; Russo M.; Sanchez Loria J.; Tuduri E.
	hCoV-19/Argentina/INEI117205/2021	EPI_ISL_9191919	2021-12-22	Argentina	BA.1.1	Avaro M.; Baumeister E.; Benedetti E.; Campos J.; Cisterna D.; Dattero ME; De Belder D.; Haim MS.; Lorenzo =.; Molina V.; Perandones C.; Poklepovich T.; Pontoriero A.; Russo M.; Sanchez Loria J.; Tuduri E.
	hCoV-19/Argentina/INEI117210/2021	EPI_ISL_9191921	2021-12-22	Argentina	BA.1.1	Avaro M.; Baumeister E.; Benedetti E.; Campos J.; Cisterna D.; Dattero ME; De Belder D.; Haim MS.; Lorenzo =.; Molina V.; Perandones C.; Poklepovich T.; Pontoriero A.; Russo M.; Sanchez Loria J.; Tuduri E.
	hCoV-19/Argentina/INEI117229/2021	EPI_ISL_9191973	2021-12-22	Argentina	BA.1.1	Avaro M.; Baumeister E.; Benedetti E.; Campos J.; Cisterna D.; Dattero ME; De Belder D.; Haim MS.; Lorenzo =.; Molina V.; Perandones C.; Poklepovich T.; Pontoriero A.; Russo M.; Sanchez Loria J.; Tuduri E.
	hCoV-19/Argentina/INEI117240/2021	EPI_ISL_9191951	2021-12-22	Argentina	BA.1.1	Avaro M.; Baumeister E.; Benedetti E.; Campos J.; Cisterna D.; Dattero ME; De Belder D.; Haim MS.; Lorenzo =.; Molina V.; Perandones C.; Poklepovich T.; Pontoriero A.; Russo M.; Sanchez Loria J.; Tuduri E.
	hCoV-19/Argentina/INEI117267/2021	EPI_ISL_9192156	2021-12-22	Argentina	BA.1.1	Avaro M.; Baumeister E.; Benedetti E.; Campos J.; Cisterna D.; Dattero ME; De Belder D.; Haim MS.; Lorenzo =.; Molina V.; Perandones C.; Poklepovich T.; Pontoriero A.; Russo M.; Sanchez Loria J.; Tuduri E.
	hCoV-19/Argentina/INEI117269/2021	EPI_ISL_9192157	2021-12-22	Argentina	BA.1	Avaro M.; Baumeister E.; Benedetti E.; Campos J.; Cisterna D.; Dattero ME; De Belder D.; Haim MS.; Lorenzo =.; Molina V.; Perandones C.; Poklepovich T.; Pontoriero A.; Russo M.; Sanchez Loria J.; Tuduri E.
	hCoV-19/Argentina/INEI117321/2021	EPI_ISL_9192168	2021-12-22	Argentina	BA.1.1	Avaro M.; Baumeister E.; Benedetti E.; Campos J.; Cisterna D.; Dattero ME; De Belder D.; Haim MS.; Lorenzo =.; Molina V.; Perandones C.; Poklepovich T.; Pontoriero A.; Russo M.; Sanchez Loria J.; Tuduri E.
	hCoV-19/Argentina/INEI117337/2021	EPI_ISL_9192240	2021-12-22	Argentina	BA.1.1	Avaro M.; Baumeister E.; Benedetti E.; Campos J.; Cisterna D.; Dattero ME; De Belder D.; Haim MS.; Lorenzo =.; Molina V.; Perandones C.; Poklepovich T.; Pontoriero A.; Russo M.; Sanchez Loria J.; Tuduri E.
	hCoV-19/Argentina/INEI117396/2021	EPI_ISL_9192180	2021-12-22	Argentina	BA.1	Avaro M.; Baumeister E.; Benedetti E.; Campos J.; Cisterna D.; Dattero ME; De Belder D.; Haim MS.; Lorenzo =.; Molina V.; Perandones C.; Poklepovich T.; Pontoriero A.; Russo M.; Sanchez Loria J.; Tuduri E.
	hCoV-19/Argentina/INEI117397/2021	EPI_ISL_9192181	2021-12-22	Argentina	BA.1	Avaro M.; Baumeister E.; Benedetti E.; Campos J.; Cisterna D.; Dattero ME; De Belder D.; Haim MS.; Lorenzo =.; Molina V.; Perandones C.; Poklepovich T.; Pontoriero A.; Russo M.; Sanchez Loria J.; Tuduri E.
	hCoV-19/Argentina/INEI117399/2021	EPI_ISL_9192182	2021-12-22	Argentina	BA.1.1	Avaro M.; Baumeister E.; Benedetti E.; Campos J.; Cisterna D.; Dattero ME; De Belder D.; Haim MS.; Lorenzo =.; Molina V.; Perandones C.; Poklepovich T.; Pontoriero A.; Russo M.; Sanchez Loria J.; Tuduri E.
	hCoV-19/Argentina/INEI117848/2021	EPI_ISL_9191691	2021-12-22	Argentina	BA.1.1	Avaro M.; Baumeister E.; Benedetti E.; Campos J.; Cisterna D.; Dattero ME; De Belder D.; Haim MS.; Lorenzo =.; Molina V.; Perandones C.; Poklepovich T.; Pontoriero A.; Russo M.; Sanchez Loria J.; Tuduri E.
	hCoV-19/Argentina/INEI118210/2021	EPI_ISL_9261708	2021-12-22	Argentina	BA.1.1	Avaro M.; Baumeister E.; Benedetti E.; Campos J.; Cisterna D.; Dattero ME; De Belder D.; Haim MS.; Lorenzo =.; Molina V.; Perandones C.; Poklepovich T.; Pontoriero A.; Russo M.; Sanchez Loria J.; Tuduri E.
	hCoV-19/Argentina/PAIS-G0687/2021	EPI_ISL_8388835	2021-12-22	Argentina	BA.1	Avaro M.; Baumeister E.; Benedetti E.; Campos J.; Cisterna D.; Dattero ME; De Belder D.; Haim MS.; Lorenzo F.; Molina V.; Perandones C.; Poklepovich T.; Pontoriero A.; Russo M.; Sanchez Loria J.; Tuduri E.
	hCoV-19/Argentina/INEI116153/2021	EPI_ISL_9189330	2021-12-23	Argentina	BA.1.1	Avaro M.; Baumeister E.; Benedetti E.; Campos J.; Cisterna D.; Dattero ME; De Belder D.; Haim MS.; Lorenzo =.; Molina V.; Perandones C.; Poklepovich T.; Pontoriero A.; Russo M.; Sanchez Loria J.; Tuduri E.
	hCoV-19/Argentina/INEI116154/2021	EPI_ISL_9189331	2021-12-23	Argentina	BA.1.1	Avaro M.; Baumeister E.; Benedetti E.; Campos J.; Cisterna D.; Dattero ME; De Belder D.; Haim MS.; Lorenzo =.; Molina V.; Perandones C.; Poklepovich T.; Pontoriero A.; Russo M.; Sanchez Loria J.; Tuduri E.
	hCoV-19/Argentina/INEI116155/2021	EPI_ISL_9189332	2021-12-23	Argentina	BA.1.1	Avaro M.; Baumeister E.; Benedetti E.; Campos J.; Cisterna D.; Dattero ME; De Belder D.; Haim MS.; Lorenzo =.; Molina V.; Perandones C.; Poklepovich T.; Pontoriero A.; Russo M.; Sanchez Loria J.; Tuduri E.
	hCoV-19/Argentina/INEI116156/2021	EPI_ISL_9189333	2021-12-23	Argentina	BA.1.1	Avaro M.; Baumeister E.; Benedetti E.; Campos J.; Cisterna D.; Dattero ME; De Belder D.; Haim MS.; Lorenzo =.; Molina V.; Perandones C.; Poklepovich T.; Pontoriero A.; Russo M.; Sanchez Loria J.; Tuduri E.
	hCoV-19/Argentina/INEI116168/2021	EPI_ISL_9189339	2021-12-23	Argentina	BA.1.1	Avaro M.; Baumeister E.; Benedetti E.; Campos J.; Cisterna D.; Dattero ME; De Belder D.; Haim MS.; Lorenzo =.; Molina V.; Perandones C.; Poklepovich T.; Pontoriero A.; Russo M.; Sanchez Loria J.; Tuduri E.
	hCoV-19/Argentina/INEI116170/2021	EPI_ISL_9189340	2021-12-23	Argentina	BA.1.1	Avaro M.; Baumeister E.; Benedetti E.; Campos J.; Cisterna D.; Dattero ME; De Belder D.; Haim MS.; Lorenzo =.; Molina V.; Perandones C.; Poklepovich T.; Pontoriero A.; Russo M.; Sanchez Loria J.; Tuduri E.
	hCoV-19/Argentina/INEI116171/2021	EPI_ISL_9189077	2021-12-23	Argentina	BA.1.1	Avaro M.; Baumeister E.; Benedetti E.; Campos J.; Cisterna D.; Dattero ME; De Belder D.; Haim MS.; Lorenzo =.; Molina V.; Perandones C.; Poklepovich T.; Pontoriero A.; Russo M.; Sanchez Loria J.; Tuduri E.
	hCoV-19/Argentina/INEI116308/2021	EPI_ISL_9191975	2021-12-23	Argentina	BA.1.1	Avaro M.; Baumeister E.; Benedetti E.; Campos J.; Cisterna D.; Dattero ME; De Belder D.; Haim MS.; Lorenzo =.; Molina V.; Perandones C.; Poklepovich T.; Pontoriero A.; Russo M.; Sanchez Loria J.; Tuduri E.
	hCoV-19/Argentina/INEI116309/2021	EPI_ISL_9191976	2021-12-23	Argentina	BA.1.1	Avaro M.; Baumeister E.; Benedetti E.; Campos J.; Cisterna D.; Dattero ME; De Belder D.; Haim MS.; Lorenzo =.; Molina V.; Perandones C.; Poklepovich T.; Pontoriero A.; Russo M.; Sanchez Loria J.; Tuduri E.
	hCoV-19/Argentina/INEI116310/2021	EPI_ISL_9191977	2021-12-23	Argentina	BA.1.1	Avaro M.; Baumeister E.; Benedetti E.; Campos J.; Cisterna D.; Dattero ME; De Belder D.; Haim MS.; Lorenzo =.; Molina V.; Perandones C.; Poklepovich T.; Pontoriero A.; Russo M.; Sanchez Loria J.; Tuduri E.
	hCoV-19/Argentina/INEI116312/2021	EPI_ISL_9191979	2021-12-23	Argentina	BA.1.1	Avaro M.; Baumeister E.; Benedetti E.; Campos J.; Cisterna D.; Dattero ME; De Belder D.; Haim MS.; Lorenzo =.; Molina V.; Perandones C.; Poklepovich T.; Pontoriero A.; Russo M.; Sanchez Loria J.; Tuduri E.
	hCoV-19/Argentina/INEI116314/2021	EPI_ISL_9191980	2021-12-23	Argentina	BA.1.1	Avaro M.; Baumeister E.; Benedetti E.; Campos J.; Cisterna D.; Dattero ME; De Belder D.; Haim MS.; Lorenzo =.; Molina V.; Perandones C.; Poklepovich T.; Pontoriero A.; Russo M.; Sanchez Loria J.; Tuduri E.
	hCoV-19/Argentina/INEI116322/2021	EPI_ISL_9191934	2021-12-23	Argentina	BA.1.1	Avaro M.; Baumeister E.; Benedetti E.; Campos J.; Cisterna D.; Dattero ME; De Belder D.; Haim MS.; Lorenzo =.; Molina V.; Perandones C.; Poklepovich T.; Pontoriero A.; Russo M.; Sanchez Loria J.; Tuduri E.
	hCoV-19/Argentina/INEI116325/2021	EPI_ISL_9191937	2021-12-23	Argentina	BA.1.1	Avaro M.; Baumeister E.; Benedetti E.; Campos J.; Cisterna D.; Dattero ME; De Belder D.; Haim MS.; Lorenzo =.; Molina V.; Perandones C.; Poklepovich T.; Pontoriero A.; Russo M.; Sanchez Loria J.; Tuduri E.
	hCoV-19/Argentina/INEI116385/2021	EPI_ISL_9192099	2021-12-23	Argentina	BA.1	Avaro M.; Baumeister E.; Benedetti E.; Campos J.; Cisterna D.; Dattero ME; De Belder D.; Haim MS.; Lorenzo =.; Molina V.; Perandones C.; Poklepovich T.; Pontoriero A.; Russo M.; Sanchez Loria J.; Tuduri E.
	hCoV-19/Argentina/INEI116386/2021	EPI_ISL_9192100	2021-12-23	Argentina	BA.1	Avaro M.; Baumeister E.; Benedetti E.; Campos J.; Cisterna D.; Dattero ME; De Belder D.; Haim MS.; Lorenzo =.; Molina V.; Perandones C.; Poklepovich T.; Pontoriero A.; Russo M.; Sanchez Loria J.; Tuduri E.
	hCoV-19/Argentina/INEI116446/2021	EPI_ISL_9192123	2021-12-23	Argentina	BA.1.1	Avaro M.; Baumeister E.; Benedetti E.; Campos J.; Cisterna D.; Dattero ME; De Belder D.; Haim MS.; Lorenzo =.; Molina V.; Perandones C.; Poklepovich T.; Pontoriero A.; Russo M.; Sanchez Loria J.; Tuduri E.
	hCoV-19/Argentina/INEI116450/2021	EPI_ISL_9192124	2021-12-23	Argentina	BA.1	Avaro M.; Baumeister E.; Benedetti E.; Campos J.; Cisterna D.; Dattero ME; De Belder D.; Haim MS.; Lorenzo =.; Molina V.; Perandones C.; Poklepovich T.; Pontoriero A.; Russo M.; Sanchez Loria J.; Tuduri E.
	hCoV-19/Argentina/INEI116491/2021	EPI_ISL_9191784	2021-12-23	Argentina	BA.1.1	Avaro M.; Baumeister E.; Benedetti E.; Campos J.; Cisterna D.; Dattero ME; De Belder D.; Haim MS.; Lorenzo =.; Molina V.; Perandones C.; Poklepovich T.; Pontoriero A.; Russo M.; Sanchez Loria J.; Tuduri E.
	hCoV-19/Argentina/INEI116511/2021	EPI_ISL_9191774	2021-12-23	Argentina	BA.1	Avaro M.; Baumeister E.; Benedetti E.; Campos J.; Cisterna D.; Dattero ME; De Belder D.; Haim MS.; Lorenzo =.; Molina V.; Perandones C.; Poklepovich T.; Pontoriero A.; Russo M.; Sanchez Loria J.; Tuduri E.
	hCoV-19/Argentina/INEI116532/2021	EPI_ISL_9192055	2021-12-23	Argentina	BA.1	Avaro M.; Baumeister E.; Benedetti E.; Campos J.; Cisterna D.; Dattero ME; De Belder D.; Haim MS.; Lorenzo =.; Molina V.; Perandones C.; Poklepovich T.; Pontoriero A.; Russo M.; Sanchez Loria J.; Tuduri E.
	hCoV-19/Argentina/INEI116538/2021	EPI_ISL_9191742	2021-12-23	Argentina	BA.1	Avaro M.; Baumeister E.; Benedetti E.; Campos J.; Cisterna D.; Dattero ME; De Belder D.; Haim MS.; Lorenzo =.; Molina V.; Perandones C.; Poklepovich T.; Pontoriero A.; Russo M.; Sanchez Loria J.; Tuduri E.
	hCoV-19/Argentina/INEI116551/2021	EPI_ISL_9191745	2021-12-23	Argentina	BA.1.1	Avaro M.; Baumeister E.; Benedetti E.; Campos J.; Cisterna D.; Dattero ME; De Belder D.; Haim MS.; Lorenzo =.; Molina V.; Perandones C.; Poklepovich T.; Pontoriero A.; Russo M.; Sanchez Loria J.; Tuduri E.
	hCoV-19/Argentina/INEI116552/2021	EPI_ISL_9191982	2021-12-23	Argentina	BA.1.1	Avaro M.; Baumeister E.; Benedetti E.; Campos J.; Cisterna D.; Dattero ME; De Belder D.; Haim MS.; Lorenzo =.; Molina V.; Perandones C.; Poklepovich T.; Pontoriero A.; Russo M.; Sanchez Loria J.; Tuduri E.
	hCoV-19/Argentina/INEI116568/2021	EPI_ISL_9191749	2021-12-23	Argentina	BA.1.1	Avaro M.; Baumeister E.; Benedetti E.; Campos J.; Cisterna D.; Dattero ME; De Belder D.; Haim MS.; Lorenzo =.; Molina V.; Perandones C.; Poklepovich T.; Pontoriero A.; Russo M.; Sanchez Loria J.; Tuduri E.
	hCoV-19/Argentina/INEI116655/2021	EPI_ISL_9191899	2021-12-23	Argentina	BA.1.1	Avaro M.; Baumeister E.; Benedetti E.; Campos J.; Cisterna D.; Dattero ME; De Belder D.; Haim MS.; Lorenzo =.; Molina V.; Perandones C.; Poklepovich T.; Pontoriero A.; Russo M.; Sanchez Loria J.; Tuduri E.
	hCoV-19/Argentina/INEI116876/2021	EPI_ISL_9191869	2021-12-23	Argentina	BA.1.1	Avaro M.; Baumeister E.; Benedetti E.; Campos J.; Cisterna D.; Dattero ME; De Belder D.; Haim MS.; Lorenzo =.; Molina V.; Perandones C.; Poklepovich T.; Pontoriero A.; Russo M.; Sanchez Loria J.; Tuduri E.
	hCoV-19/Argentina/INEI116877/2021	EPI_ISL_9191870	2021-12-23	Argentina	BA.1	Avaro M.; Baumeister E.; Benedetti E.; Campos J.; Cisterna D.; Dattero ME; De Belder D.; Haim MS.; Lorenzo =.; Molina V.; Perandones C.; Poklepovich T.; Pontoriero A.; Russo M.; Sanchez Loria J.; Tuduri E.
	hCoV-19/Argentina/INEI117097/2021	EPI_ISL_9191989	2021-12-23	Argentina	BA.1.1	Avaro M.; Baumeister E.; Benedetti E.; Campos J.; Cisterna D.; Dattero ME; De Belder D.; Haim MS.; Lorenzo =.; Molina V.; Perandones C.; Poklepovich T.; Pontoriero A.; Russo M.; Sanchez Loria J.; Tuduri E.
	hCoV-19/Argentina/INEI117099/2021	EPI_ISL_9191990	2021-12-23	Argentina	BA.1.1	Avaro M.; Baumeister E.; Benedetti E.; Campos J.; Cisterna D.; Dattero ME; De Belder D.; Haim MS.; Lorenzo =.; Molina V.; Perandones C.; Poklepovich T.; Pontoriero A.; Russo M.; Sanchez Loria J.; Tuduri E.
	hCoV-19/Argentina/INEI117134/2021	EPI_ISL_9192016	2021-12-23	Argentina	BA.1.1	Avaro M.; Baumeister E.; Benedetti E.; Campos J.; Cisterna D.; Dattero ME; De Belder D.; Haim MS.; Lorenzo =.; Molina V.; Perandones C.; Poklepovich T.; Pontoriero A.; Russo M.; Sanchez Loria J.; Tuduri E.
	hCoV-19/Argentina/INEI117164/2021	EPI_ISL_9192023	2021-12-23	Argentina	BA.1.1	Avaro M.; Baumeister E.; Benedetti E.; Campos J.; Cisterna D.; Dattero ME; De Belder D.; Haim MS.; Lorenzo =.; Molina V.; Perandones C.; Poklepovich T.; Pontoriero A.; Russo M.; Sanchez Loria J.; Tuduri E.
	hCoV-19/Argentina/INEI117165/2021	EPI_ISL_9192032	2021-12-23	Argentina	BA.1.1	Avaro M.; Baumeister E.; Benedetti E.; Campos J.; Cisterna D.; Dattero ME; De Belder D.; Haim MS.; Lorenzo =.; Molina V.; Perandones C.; Poklepovich T.; Pontoriero A.; Russo M.; Sanchez Loria J.; Tuduri E.
	hCoV-19/Argentina/INEI117166/2021	EPI_ISL_9192280	2021-12-23	Argentina	BA.1.1	Avaro M.; Baumeister E.; Benedetti E.; Campos J.; Cisterna D.; Dattero ME; De Belder D.; Haim MS.; Lorenzo =.; Molina V.; Perandones C.; Poklepovich T.; Pontoriero A.; Russo M.; Sanchez Loria J.; Tuduri E.
	hCoV-19/Argentina/INEI117167/2021	EPI_ISL_9192211	2021-12-23	Argentina	BA.1.1	Avaro M.; Baumeister E.; Benedetti E.; Campos J.; Cisterna D.; Dattero ME; De Belder D.; Haim MS.; Lorenzo =.; Molina V.; Perandones C.; Poklepovich T.; Pontoriero A.; Russo M.; Sanchez Loria J.; Tuduri E.
	hCoV-19/Argentina/INEI117216/2021	EPI_ISL_9191923	2021-12-23	Argentina	BA.1.1	Avaro M.; Baumeister E.; Benedetti E.; Campos J.; Cisterna D.; Dattero ME; De Belder D.; Haim MS.; Lorenzo =.; Molina V.; Perandones C.; Poklepovich T.; Pontoriero A.; Russo M.; Sanchez Loria J.; Tuduri E.
	hCoV-19/Argentina/INEI117236/2021	EPI_ISL_9191949	2021-12-23	Argentina	BA.1.1	Avaro M.; Baumeister E.; Benedetti E.; Campos J.; Cisterna D.; Dattero ME; De Belder D.; Haim MS.; Lorenzo =.; Molina V.; Perandones C.; Poklepovich T.; Pontoriero A.; Russo M.; Sanchez Loria J.; Tuduri E.
	hCoV-19/Argentina/INEI117237/2021	EPI_ISL_9191950	2021-12-23	Argentina	BA.1.1	Avaro M.; Baumeister E.; Benedetti E.; Campos J.; Cisterna D.; Dattero ME; De Belder D.; Haim MS.; Lorenzo =.; Molina V.; Perandones C.; Poklepovich T.; Pontoriero A.; Russo M.; Sanchez Loria J.; Tuduri E.
	hCoV-19/Argentina/INEI117243/2021	EPI_ISL_9191740	2021-12-23	Argentina	BA.1.1	Avaro M.; Baumeister E.; Benedetti E.; Campos J.; Cisterna D.; Dattero ME; De Belder D.; Haim MS.; Lorenzo =.; Molina V.; Perandones C.; Poklepovich T.; Pontoriero A.; Russo M.; Sanchez Loria J.; Tuduri E.
	hCoV-19/Argentina/INEI117333/2021	EPI_ISL_9192169	2021-12-23	Argentina	BA.1	Avaro M.; Baumeister E.; Benedetti E.; Campos J.; Cisterna D.; Dattero ME; De Belder D.; Haim MS.; Lorenzo =.; Molina V.; Perandones C.; Poklepovich T.; Pontoriero A.; Russo M.; Sanchez Loria J.; Tuduri E.
	hCoV-19/Argentina/INEI117404/2021	EPI_ISL_9192183	2021-12-23	Argentina	BA.1	Avaro M.; Baumeister E.; Benedetti E.; Campos J.; Cisterna D.; Dattero ME; De Belder D.; Haim MS.; Lorenzo =.; Molina V.; Perandones C.; Poklepovich T.; Pontoriero A.; Russo M.; Sanchez Loria J.; Tuduri E.
	hCoV-19/Argentina/INEI117737/2021	EPI_ISL_9192257	2021-12-23	Argentina	BA.1.1	Avaro M.; Baumeister E.; Benedetti E.; Campos J.; Cisterna D.; Dattero ME; De Belder D.; Haim MS.; Lorenzo =.; Molina V.; Perandones C.; Poklepovich T.; Pontoriero A.; Russo M.; Sanchez Loria J.; Tuduri E.
	hCoV-19/Argentina/INEI117843/2021	EPI_ISL_9192261	2021-12-23	Argentina	BA.1.1	Avaro M.; Baumeister E.; Benedetti E.; Campos J.; Cisterna D.; Dattero ME; De Belder D.; Haim MS.; Lorenzo =.; Molina V.; Perandones C.; Poklepovich T.; Pontoriero A.; Russo M.; Sanchez Loria J.; Tuduri E.
	hCoV-19/Argentina/INEI117844/2021	EPI_ISL_9192262	2021-12-23	Argentina	BA.1.1	Avaro M.; Baumeister E.; Benedetti E.; Campos J.; Cisterna D.; Dattero ME; De Belder D.; Haim MS.; Lorenzo =.; Molina V.; Perandones C.; Poklepovich T.; Pontoriero A.; Russo M.; Sanchez Loria J.; Tuduri E.
	hCoV-19/Argentina/PAIS-G0670/2021	EPI_ISL_8388826	2021-12-23	Argentina	BA.1.1	Avaro M.; Baumeister E.; Benedetti E.; Campos J.; Cisterna D.; Dattero ME; De Belder D.; Haim MS.; Lorenzo F.; Molina V.; Perandones C.; Poklepovich T.; Pontoriero A.; Russo M.; Sanchez Loria J.; Tuduri E.
	hCoV-19/Argentina/PAIS-G0678/2021	EPI_ISL_8388827	2021-12-23	Argentina	BA.1.1	Avaro M.; Baumeister E.; Benedetti E.; Campos J.; Cisterna D.; Dattero ME; De Belder D.; Haim MS.; Lorenzo F.; Molina V.; Perandones C.; Poklepovich T.; Pontoriero A.; Russo M.; Sanchez Loria J.; Tuduri E.
	hCoV-19/Argentina/PAIS-G0679/2021	EPI_ISL_8388828	2021-12-23	Argentina	BA.1.1	Avaro M.; Baumeister E.; Benedetti E.; Campos J.; Cisterna D.; Dattero ME; De Belder D.; Haim MS.; Lorenzo F.; Molina V.; Perandones C.; Poklepovich T.; Pontoriero A.; Russo M.; Sanchez Loria J.; Tuduri E.
	hCoV-19/Argentina/PAIS-G0680/2021	EPI_ISL_8388829	2021-12-23	Argentina	BA.1.1	Avaro M.; Baumeister E.; Benedetti E.; Campos J.; Cisterna D.; Dattero ME; De Belder D.; Haim MS.; Lorenzo F.; Molina V.; Perandones C.; Poklepovich T.; Pontoriero A.; Russo M.; Sanchez Loria J.; Tuduri E.
	hCoV-19/Argentina/PAIS-G0688/2021	EPI_ISL_8388836	2021-12-23	Argentina	BA.1.1	Avaro M.; Baumeister E.; Benedetti E.; Campos J.; Cisterna D.; Dattero ME; De Belder D.; Haim MS.; Lorenzo F.; Molina V.; Perandones C.; Poklepovich T.; Pontoriero A.; Russo M.; Sanchez Loria J.; Tuduri E.
	hCoV-19/Argentina/PAIS-G0689/2021	EPI_ISL_8388837	2021-12-23	Argentina	BA.1.1	Avaro M.; Baumeister E.; Benedetti E.; Campos J.; Cisterna D.; Dattero ME; De Belder D.; Haim MS.; Lorenzo F.; Molina V.; Perandones C.; Poklepovich T.; Pontoriero A.; Russo M.; Sanchez Loria J.; Tuduri E.
	hCoV-19/Argentina/PAIS-G0690/2021	EPI_ISL_8388839	2021-12-23	Argentina	BA.1	Avaro M.; Baumeister E.; Benedetti E.; Campos J.; Cisterna D.; Dattero ME; De Belder D.; Haim MS.; Lorenzo F.; Molina V.; Perandones C.; Poklepovich T.; Pontoriero A.; Russo M.; Sanchez Loria J.; Tuduri E.
	hCoV-19/Argentina/PAIS-G0691/2021	EPI_ISL_8388840	2021-12-23	Argentina	BA.1	Avaro M.; Baumeister E.; Benedetti E.; Campos J.; Cisterna D.; Dattero ME; De Belder D.; Haim MS.; Lorenzo F.; Molina V.; Perandones C.; Poklepovich T.; Pontoriero A.; Russo M.; Sanchez Loria J.; Tuduri E.
	hCoV-19/Argentina/PAIS-G0818/2022	EPI_ISL_8938320	2021-12-23	Argentina	BA.1.1	Avaro M.; Baumeister E.; Benedetti E.; Campos J.; Cisterna D.; Dattero ME; De Belder D.; Haim MS.; Lorenzo F.; Molina V.; Perandones C.; Poklepovich T.; Pontoriero A.; Russo M.; Sanchez Loria J.; Tuduri E.
	hCoV-19/Argentina/INEI116161/2021	EPI_ISL_9189336	2021-12-24	Argentina	BA.1.1	Avaro M.; Baumeister E.; Benedetti E.; Campos J.; Cisterna D.; Dattero ME; De Belder D.; Haim MS.; Lorenzo =.; Molina V.; Perandones C.; Poklepovich T.; Pontoriero A.; Russo M.; Sanchez Loria J.; Tuduri E.
	hCoV-19/Argentina/INEI116162/2021	EPI_ISL_9189337	2021-12-24	Argentina	BA.1.1	Avaro M.; Baumeister E.; Benedetti E.; Campos J.; Cisterna D.; Dattero ME; De Belder D.; Haim MS.; Lorenzo =.; Molina V.; Perandones C.; Poklepovich T.; Pontoriero A.; Russo M.; Sanchez Loria J.; Tuduri E.
	hCoV-19/Argentina/INEI116164/2021	EPI_ISL_9189338	2021-12-24	Argentina	BA.1.1	Avaro M.; Baumeister E.; Benedetti E.; Campos J.; Cisterna D.; Dattero ME; De Belder D.; Haim MS.; Lorenzo =.; Molina V.; Perandones C.; Poklepovich T.; Pontoriero A.; Russo M.; Sanchez Loria J.; Tuduri E.
	hCoV-19/Argentina/INEI116181/2021	EPI_ISL_9189344	2021-12-24	Argentina	BA.1	Avaro M.; Baumeister E.; Benedetti E.; Campos J.; Cisterna D.; Dattero ME; De Belder D.; Haim MS.; Lorenzo =.; Molina V.; Perandones C.; Poklepovich T.; Pontoriero A.; Russo M.; Sanchez Loria J.; Tuduri E.
	hCoV-19/Argentina/INEI116225/2021	EPI_ISL_9192095	2021-12-24	Argentina	BA.1	Avaro M.; Baumeister E.; Benedetti E.; Campos J.; Cisterna D.; Dattero ME; De Belder D.; Haim MS.; Lorenzo =.; Molina V.; Perandones C.; Poklepovich T.; Pontoriero A.; Russo M.; Sanchez Loria J.; Tuduri E.
	hCoV-19/Argentina/INEI116305/2021	EPI_ISL_9192010	2021-12-24	Argentina	BA.1.1	Avaro M.; Baumeister E.; Benedetti E.; Campos J.; Cisterna D.; Dattero ME; De Belder D.; Haim MS.; Lorenzo =.; Molina V.; Perandones C.; Poklepovich T.; Pontoriero A.; Russo M.; Sanchez Loria J.; Tuduri E.
	hCoV-19/Argentina/INEI116494/2021	EPI_ISL_9191773	2021-12-24	Argentina	BA.1	Avaro M.; Baumeister E.; Benedetti E.; Campos J.; Cisterna D.; Dattero ME; De Belder D.; Haim MS.; Lorenzo =.; Molina V.; Perandones C.; Poklepovich T.; Pontoriero A.; Russo M.; Sanchez Loria J.; Tuduri E.
	hCoV-19/Argentina/INEI116553/2021	EPI_ISL_9191983	2021-12-24	Argentina	BA.1.1	Avaro M.; Baumeister E.; Benedetti E.; Campos J.; Cisterna D.; Dattero ME; De Belder D.; Haim MS.; Lorenzo =.; Molina V.; Perandones C.; Poklepovich T.; Pontoriero A.; Russo M.; Sanchez Loria J.; Tuduri E.
	hCoV-19/Argentina/INEI116879/2021	EPI_ISL_9192056	2021-12-24	Argentina	BA.1.1	Avaro M.; Baumeister E.; Benedetti E.; Campos J.; Cisterna D.; Dattero ME; De Belder D.; Haim MS.; Lorenzo =.; Molina V.; Perandones C.; Poklepovich T.; Pontoriero A.; Russo M.; Sanchez Loria J.; Tuduri E.
	hCoV-19/Argentina/INEI117061/2021	EPI_ISL_9191940	2021-12-24	Argentina	BA.1.1	Avaro M.; Baumeister E.; Benedetti E.; Campos J.; Cisterna D.; Dattero ME; De Belder D.; Haim MS.; Lorenzo =.; Molina V.; Perandones C.; Poklepovich T.; Pontoriero A.; Russo M.; Sanchez Loria J.; Tuduri E.
	hCoV-19/Argentina/INEI117101/2021	EPI_ISL_9191992	2021-12-24	Argentina	BA.1.1	Avaro M.; Baumeister E.; Benedetti E.; Campos J.; Cisterna D.; Dattero ME; De Belder D.; Haim MS.; Lorenzo =.; Molina V.; Perandones C.; Poklepovich T.; Pontoriero A.; Russo M.; Sanchez Loria J.; Tuduri E.
	hCoV-19/Argentina/INEI117102/2021	EPI_ISL_9191993	2021-12-24	Argentina	BA.1.1	Avaro M.; Baumeister E.; Benedetti E.; Campos J.; Cisterna D.; Dattero ME; De Belder D.; Haim MS.; Lorenzo =.; Molina V.; Perandones C.; Poklepovich T.; Pontoriero A.; Russo M.; Sanchez Loria J.; Tuduri E.
	hCoV-19/Argentina/INEI117103/2021	EPI_ISL_9191994	2021-12-24	Argentina	BA.1.1	Avaro M.; Baumeister E.; Benedetti E.; Campos J.; Cisterna D.; Dattero ME; De Belder D.; Haim MS.; Lorenzo =.; Molina V.; Perandones C.; Poklepovich T.; Pontoriero A.; Russo M.; Sanchez Loria J.; Tuduri E.
	hCoV-19/Argentina/INEI117104/2021	EPI_ISL_9192205	2021-12-24	Argentina	BA.1.1	Avaro M.; Baumeister E.; Benedetti E.; Campos J.; Cisterna D.; Dattero ME; De Belder D.; Haim MS.; Lorenzo =.; Molina V.; Perandones C.; Poklepovich T.; Pontoriero A.; Russo M.; Sanchez Loria J.; Tuduri E.
	hCoV-19/Argentina/INEI117105/2021	EPI_ISL_9191995	2021-12-24	Argentina	BA.1.1	Avaro M.; Baumeister E.; Benedetti E.; Campos J.; Cisterna D.; Dattero ME; De Belder D.; Haim MS.; Lorenzo =.; Molina V.; Perandones C.; Poklepovich T.; Pontoriero A.; Russo M.; Sanchez Loria J.; Tuduri E.
	hCoV-19/Argentina/INEI117106/2021	EPI_ISL_9191996	2021-12-24	Argentina	BA.1.1	Avaro M.; Baumeister E.; Benedetti E.; Campos J.; Cisterna D.; Dattero ME; De Belder D.; Haim MS.; Lorenzo =.; Molina V.; Perandones C.; Poklepovich T.; Pontoriero A.; Russo M.; Sanchez Loria J.; Tuduri E.
	hCoV-19/Argentina/INEI117209/2021	EPI_ISL_9191772	2021-12-24	Argentina	BA.1.1	Avaro M.; Baumeister E.; Benedetti E.; Campos J.; Cisterna D.; Dattero ME; De Belder D.; Haim MS.; Lorenzo =.; Molina V.; Perandones C.; Poklepovich T.; Pontoriero A.; Russo M.; Sanchez Loria J.; Tuduri E.
	hCoV-19/Argentina/INEI117230/2021	EPI_ISL_9192074	2021-12-24	Argentina	BA.1	Avaro M.; Baumeister E.; Benedetti E.; Campos J.; Cisterna D.; Dattero ME; De Belder D.; Haim MS.; Lorenzo =.; Molina V.; Perandones C.; Poklepovich T.; Pontoriero A.; Russo M.; Sanchez Loria J.; Tuduri E.
	hCoV-19/Argentina/INEI117271/2021	EPI_ISL_9192033	2021-12-24	Argentina	BA.1.1	Avaro M.; Baumeister E.; Benedetti E.; Campos J.; Cisterna D.; Dattero ME; De Belder D.; Haim MS.; Lorenzo =.; Molina V.; Perandones C.; Poklepovich T.; Pontoriero A.; Russo M.; Sanchez Loria J.; Tuduri E.
	hCoV-19/Argentina/INEI117853/2021	EPI_ISL_9191761	2021-12-24	Argentina	BA.1.1	Avaro M.; Baumeister E.; Benedetti E.; Campos J.; Cisterna D.; Dattero ME; De Belder D.; Haim MS.; Lorenzo =.; Molina V.; Perandones C.; Poklepovich T.; Pontoriero A.; Russo M.; Sanchez Loria J.; Tuduri E.
	hCoV-19/Argentina/INEI117891/2021	EPI_ISL_9191649	2021-12-24	Argentina	BA.1.1	Avaro M.; Baumeister E.; Benedetti E.; Campos J.; Cisterna D.; Dattero ME; De Belder D.; Haim MS.; Lorenzo =.; Molina V.; Perandones C.; Poklepovich T.; Pontoriero A.; Russo M.; Sanchez Loria J.; Tuduri E.
	hCoV-19/Argentina/INEI118780/2021	EPI_ISL_9861200	2021-12-24	Argentina	BA.1.1	Avaro M.; Baumeister E.; Benedetti E.; Campos J.; Cisterna D.; Dattero ME; De Belder D.; Haim MS.; Lorenzo =.; Molina V.; Perandones C.; Poklepovich T.; Pontoriero A.; Russo M.; Sanchez Loria J.; Tuduri E.
	hCoV-19/Argentina/PAIS-G0681/2021	EPI_ISL_8388830	2021-12-24	Argentina	BA.1.1	Avaro M.; Baumeister E.; Benedetti E.; Campos J.; Cisterna D.; Dattero ME; De Belder D.; Haim MS.; Lorenzo F.; Molina V.; Perandones C.; Poklepovich T.; Pontoriero A.; Russo M.; Sanchez Loria J.; Tuduri E.
	hCoV-19/Argentina/PAIS-G0682/2021	EPI_ISL_8388831	2021-12-24	Argentina	BA.1.1	Avaro M.; Baumeister E.; Benedetti E.; Campos J.; Cisterna D.; Dattero ME; De Belder D.; Haim MS.; Lorenzo F.; Molina V.; Perandones C.; Poklepovich T.; Pontoriero A.; Russo M.; Sanchez Loria J.; Tuduri E.
	hCoV-19/Argentina/PAIS-G0683/2021	EPI_ISL_8388832	2021-12-24	Argentina	BA.1.1	Avaro M.; Baumeister E.; Benedetti E.; Campos J.; Cisterna D.; Dattero ME; De Belder D.; Haim MS.; Lorenzo F.; Molina V.; Perandones C.; Poklepovich T.; Pontoriero A.; Russo M.; Sanchez Loria J.; Tuduri E.
	hCoV-19/Argentina/PAIS-G0789/2021	EPI_ISL_8938303	2021-12-24	Argentina	BA.1.1	Avaro M.; Baumeister E.; Benedetti E.; Campos J.; Cisterna D.; Dattero ME; De Belder D.; Haim MS.; Lorenzo F.; Molina V.; Perandones C.; Poklepovich T.; Pontoriero A.; Russo M.; Sanchez Loria J.; Tuduri E.
	hCoV-19/Argentina/PAIS-G0800/2021	EPI_ISL_8938304	2021-12-24	Argentina	BA.1.1	Avaro M.; Baumeister E.; Benedetti E.; Campos J.; Cisterna D.; Dattero ME; De Belder D.; Haim MS.; Lorenzo F.; Molina V.; Perandones C.; Poklepovich T.; Pontoriero A.; Russo M.; Sanchez Loria J.; Tuduri E.
	hCoV-19/Argentina/PAIS-G0807/2022	EPI_ISL_8938305	2021-12-24	Argentina	BA.1.1	Avaro M.; Baumeister E.; Benedetti E.; Campos J.; Cisterna D.; Dattero ME; De Belder D.; Haim MS.; Lorenzo F.; Molina V.; Perandones C.; Poklepovich T.; Pontoriero A.; Russo M.; Sanchez Loria J.; Tuduri E.
	hCoV-19/Argentina/PAIS-G0809/2022	EPI_ISL_8938307	2021-12-24	Argentina	BA.1.1	Avaro M.; Baumeister E.; Benedetti E.; Campos J.; Cisterna D.; Dattero ME; De Belder D.; Haim MS.; Lorenzo F.; Molina V.; Perandones C.; Poklepovich T.; Pontoriero A.; Russo M.; Sanchez Loria J.; Tuduri E.
	hCoV-19/Argentina/PAIS-G0814/2022	EPI_ISL_8938314	2021-12-24	Argentina	BA.1.1	Avaro M.; Baumeister E.; Benedetti E.; Campos J.; Cisterna D.; Dattero ME; De Belder D.; Haim MS.; Lorenzo F.; Molina V.; Perandones C.; Poklepovich T.; Pontoriero A.; Russo M.; Sanchez Loria J.; Tuduri E.
	hCoV-19/Argentina/PAIS-G0815/2022	EPI_ISL_8938316	2021-12-24	Argentina	BA.1.1	Avaro M.; Baumeister E.; Benedetti E.; Campos J.; Cisterna D.; Dattero ME; De Belder D.; Haim MS.; Lorenzo F.; Molina V.; Perandones C.; Poklepovich T.; Pontoriero A.; Russo M.; Sanchez Loria J.; Tuduri E.
	hCoV-19/Argentina/INEI116177/2021	EPI_ISL_9189342	2021-12-25	Argentina	BA.1.1	Avaro M.; Baumeister E.; Benedetti E.; Campos J.; Cisterna D.; Dattero ME; De Belder D.; Haim MS.; Lorenzo =.; Molina V.; Perandones C.; Poklepovich T.; Pontoriero A.; Russo M.; Sanchez Loria J.; Tuduri E.
	hCoV-19/Argentina/INEI116180/2021	EPI_ISL_9189343	2021-12-25	Argentina	BA.1.1	Avaro M.; Baumeister E.; Benedetti E.; Campos J.; Cisterna D.; Dattero ME; De Belder D.; Haim MS.; Lorenzo =.; Molina V.; Perandones C.; Poklepovich T.; Pontoriero A.; Russo M.; Sanchez Loria J.; Tuduri E.
	hCoV-19/Argentina/INEI116288/2021	EPI_ISL_9192000	2021-12-25	Argentina	BA.1.1	Avaro M.; Baumeister E.; Benedetti E.; Campos J.; Cisterna D.; Dattero ME; De Belder D.; Haim MS.; Lorenzo =.; Molina V.; Perandones C.; Poklepovich T.; Pontoriero A.; Russo M.; Sanchez Loria J.; Tuduri E.
	hCoV-19/Argentina/INEI116539/2021	EPI_ISL_9191711	2021-12-25	Argentina	BA.1	Avaro M.; Baumeister E.; Benedetti E.; Campos J.; Cisterna D.; Dattero ME; De Belder D.; Haim MS.; Lorenzo =.; Molina V.; Perandones C.; Poklepovich T.; Pontoriero A.; Russo M.; Sanchez Loria J.; Tuduri E.
	hCoV-19/Argentina/INEI116880/2021	EPI_ISL_9192140	2021-12-25	Argentina	BA.1	Avaro M.; Baumeister E.; Benedetti E.; Campos J.; Cisterna D.; Dattero ME; De Belder D.; Haim MS.; Lorenzo =.; Molina V.; Perandones C.; Poklepovich T.; Pontoriero A.; Russo M.; Sanchez Loria J.; Tuduri E.
	hCoV-19/Argentina/INEI116945/2021	EPI_ISL_9191750	2021-12-25	Argentina	BA.1.1	Avaro M.; Baumeister E.; Benedetti E.; Campos J.; Cisterna D.; Dattero ME; De Belder D.; Haim MS.; Lorenzo =.; Molina V.; Perandones C.; Poklepovich T.; Pontoriero A.; Russo M.; Sanchez Loria J.; Tuduri E.
	hCoV-19/Argentina/INEI117010/2021	EPI_ISL_9191958	2021-12-25	Argentina	BA.1.1	Avaro M.; Baumeister E.; Benedetti E.; Campos J.; Cisterna D.; Dattero ME; De Belder D.; Haim MS.; Lorenzo =.; Molina V.; Perandones C.; Poklepovich T.; Pontoriero A.; Russo M.; Sanchez Loria J.; Tuduri E.
	hCoV-19/Argentina/INEI117063/2021	EPI_ISL_9191942	2021-12-25	Argentina	BA.1.1	Avaro M.; Baumeister E.; Benedetti E.; Campos J.; Cisterna D.; Dattero ME; De Belder D.; Haim MS.; Lorenzo =.; Molina V.; Perandones C.; Poklepovich T.; Pontoriero A.; Russo M.; Sanchez Loria J.; Tuduri E.
	hCoV-19/Argentina/INEI117100/2021	EPI_ISL_9191991	2021-12-25	Argentina	BA.1	Avaro M.; Baumeister E.; Benedetti E.; Campos J.; Cisterna D.; Dattero ME; De Belder D.; Haim MS.; Lorenzo =.; Molina V.; Perandones C.; Poklepovich T.; Pontoriero A.; Russo M.; Sanchez Loria J.; Tuduri E.
	hCoV-19/Argentina/INEI117241/2021	EPI_ISL_9191952	2021-12-25	Argentina	BA.1.1	Avaro M.; Baumeister E.; Benedetti E.; Campos J.; Cisterna D.; Dattero ME; De Belder D.; Haim MS.; Lorenzo =.; Molina V.; Perandones C.; Poklepovich T.; Pontoriero A.; Russo M.; Sanchez Loria J.; Tuduri E.
	hCoV-19/Argentina/INEI117857/2021	EPI_ISL_9192014	2021-12-25	Argentina	BA.1.1	Avaro M.; Baumeister E.; Benedetti E.; Campos J.; Cisterna D.; Dattero ME; De Belder D.; Haim MS.; Lorenzo =.; Molina V.; Perandones C.; Poklepovich T.; Pontoriero A.; Russo M.; Sanchez Loria J.; Tuduri E.
	hCoV-19/Argentina/INEI118781/2021	EPI_ISL_9861201	2021-12-25	Argentina	BA.1.1	Avaro M.; Baumeister E.; Benedetti E.; Campos J.; Cisterna D.; Dattero ME; De Belder D.; Haim MS.; Lorenzo =.; Molina V.; Perandones C.; Poklepovich T.; Pontoriero A.; Russo M.; Sanchez Loria J.; Tuduri E.
	hCoV-19/Argentina/PAIS-G0890/2022	EPI_ISL_9861321	2021-12-25	Argentina	BA.1	Avaro M.; Baumeister E.; Benedetti E.; Campos J.; Cisterna D.; Dattero ME; De Belder D.; Haim MS.; Lorenzo F.; Molina V.; Perandones C.; Poklepovich T.; Pontoriero A.; Russo M.; Sanchez Loria J.; Tuduri E.
	hCoV-19/Argentina/INEI116150/2021	EPI_ISL_9189329	2021-12-26	Argentina	BA.1.1	Avaro M.; Baumeister E.; Benedetti E.; Campos J.; Cisterna D.; Dattero ME; De Belder D.; Haim MS.; Lorenzo =.; Molina V.; Perandones C.; Poklepovich T.; Pontoriero A.; Russo M.; Sanchez Loria J.; Tuduri E.
	hCoV-19/Argentina/INEI116273/2021	EPI_ISL_9192050	2021-12-26	Argentina	BA.1.1	Avaro M.; Baumeister E.; Benedetti E.; Campos J.; Cisterna D.; Dattero ME; De Belder D.; Haim MS.; Lorenzo =.; Molina V.; Perandones C.; Poklepovich T.; Pontoriero A.; Russo M.; Sanchez Loria J.; Tuduri E.
	hCoV-19/Argentina/INEI116274/2021	EPI_ISL_9192051	2021-12-26	Argentina	BA.1.1	Avaro M.; Baumeister E.; Benedetti E.; Campos J.; Cisterna D.; Dattero ME; De Belder D.; Haim MS.; Lorenzo =.; Molina V.; Perandones C.; Poklepovich T.; Pontoriero A.; Russo M.; Sanchez Loria J.; Tuduri E.
	hCoV-19/Argentina/INEI116280/2021	EPI_ISL_9192053	2021-12-26	Argentina	BA.1	Avaro M.; Baumeister E.; Benedetti E.; Campos J.; Cisterna D.; Dattero ME; De Belder D.; Haim MS.; Lorenzo =.; Molina V.; Perandones C.; Poklepovich T.; Pontoriero A.; Russo M.; Sanchez Loria J.; Tuduri E.
	hCoV-19/Argentina/INEI116306/2021	EPI_ISL_9192054	2021-12-26	Argentina	BA.1	Avaro M.; Baumeister E.; Benedetti E.; Campos J.; Cisterna D.; Dattero ME; De Belder D.; Haim MS.; Lorenzo =.; Molina V.; Perandones C.; Poklepovich T.; Pontoriero A.; Russo M.; Sanchez Loria J.; Tuduri E.
	hCoV-19/Argentina/INEI116585/2021	EPI_ISL_9191638	2021-12-26	Argentina	BA.1	Avaro M.; Baumeister E.; Benedetti E.; Campos J.; Cisterna D.; Dattero ME; De Belder D.; Haim MS.; Lorenzo =.; Molina V.; Perandones C.; Poklepovich T.; Pontoriero A.; Russo M.; Sanchez Loria J.; Tuduri E.
	hCoV-19/Argentina/INEI116586/2021	EPI_ISL_9191778	2021-12-26	Argentina	BA.1.1	Avaro M.; Baumeister E.; Benedetti E.; Campos J.; Cisterna D.; Dattero ME; De Belder D.; Haim MS.; Lorenzo =.; Molina V.; Perandones C.; Poklepovich T.; Pontoriero A.; Russo M.; Sanchez Loria J.; Tuduri E.
	hCoV-19/Argentina/INEI116587/2021	EPI_ISL_9191653	2021-12-26	Argentina	BA.1	Avaro M.; Baumeister E.; Benedetti E.; Campos J.; Cisterna D.; Dattero ME; De Belder D.; Haim MS.; Lorenzo =.; Molina V.; Perandones C.; Poklepovich T.; Pontoriero A.; Russo M.; Sanchez Loria J.; Tuduri E.
	hCoV-19/Argentina/INEI116588/2021	EPI_ISL_9191717	2021-12-26	Argentina	BA.1.1	Avaro M.; Baumeister E.; Benedetti E.; Campos J.; Cisterna D.; Dattero ME; De Belder D.; Haim MS.; Lorenzo =.; Molina V.; Perandones C.; Poklepovich T.; Pontoriero A.; Russo M.; Sanchez Loria J.; Tuduri E.
	hCoV-19/Argentina/INEI116589/2021	EPI_ISL_9191702	2021-12-26	Argentina	BA.1.1	Avaro M.; Baumeister E.; Benedetti E.; Campos J.; Cisterna D.; Dattero ME; De Belder D.; Haim MS.; Lorenzo =.; Molina V.; Perandones C.; Poklepovich T.; Pontoriero A.; Russo M.; Sanchez Loria J.; Tuduri E.
	hCoV-19/Argentina/INEI117004/2021	EPI_ISL_9192063	2021-12-26	Argentina	BA.1.1	Avaro M.; Baumeister E.; Benedetti E.; Campos J.; Cisterna D.; Dattero ME; De Belder D.; Haim MS.; Lorenzo =.; Molina V.; Perandones C.; Poklepovich T.; Pontoriero A.; Russo M.; Sanchez Loria J.; Tuduri E.
	hCoV-19/Argentina/INEI117005/2021	EPI_ISL_9191852	2021-12-26	Argentina	BA.1	Avaro M.; Baumeister E.; Benedetti E.; Campos J.; Cisterna D.; Dattero ME; De Belder D.; Haim MS.; Lorenzo =.; Molina V.; Perandones C.; Poklepovich T.; Pontoriero A.; Russo M.; Sanchez Loria J.; Tuduri E.
	hCoV-19/Argentina/INEI117006/2021	EPI_ISL_9192146	2021-12-26	Argentina	BA.1	Avaro M.; Baumeister E.; Benedetti E.; Campos J.; Cisterna D.; Dattero ME; De Belder D.; Haim MS.; Lorenzo =.; Molina V.; Perandones C.; Poklepovich T.; Pontoriero A.; Russo M.; Sanchez Loria J.; Tuduri E.
	hCoV-19/Argentina/INEI117008/2021	EPI_ISL_9191957	2021-12-26	Argentina	BA.1.1	Avaro M.; Baumeister E.; Benedetti E.; Campos J.; Cisterna D.; Dattero ME; De Belder D.; Haim MS.; Lorenzo =.; Molina V.; Perandones C.; Poklepovich T.; Pontoriero A.; Russo M.; Sanchez Loria J.; Tuduri E.
	hCoV-19/Argentina/INEI117009/2021	EPI_ISL_9192064	2021-12-26	Argentina	BA.1	Avaro M.; Baumeister E.; Benedetti E.; Campos J.; Cisterna D.; Dattero ME; De Belder D.; Haim MS.; Lorenzo =.; Molina V.; Perandones C.; Poklepovich T.; Pontoriero A.; Russo M.; Sanchez Loria J.; Tuduri E.
	hCoV-19/Argentina/INEI117062/2021	EPI_ISL_9191941	2021-12-26	Argentina	BA.1.1	Avaro M.; Baumeister E.; Benedetti E.; Campos J.; Cisterna D.; Dattero ME; De Belder D.; Haim MS.; Lorenzo =.; Molina V.; Perandones C.; Poklepovich T.; Pontoriero A.; Russo M.; Sanchez Loria J.; Tuduri E.
	hCoV-19/Argentina/INEI117079/2021	EPI_ISL_9191660	2021-12-26	Argentina	BA.1.1	Avaro M.; Baumeister E.; Benedetti E.; Campos J.; Cisterna D.; Dattero ME; De Belder D.; Haim MS.; Lorenzo =.; Molina V.; Perandones C.; Poklepovich T.; Pontoriero A.; Russo M.; Sanchez Loria J.; Tuduri E.
	hCoV-19/Argentina/INEI117144/2021	EPI_ISL_9192020	2021-12-26	Argentina	BA.1.1	Avaro M.; Baumeister E.; Benedetti E.; Campos J.; Cisterna D.; Dattero ME; De Belder D.; Haim MS.; Lorenzo =.; Molina V.; Perandones C.; Poklepovich T.; Pontoriero A.; Russo M.; Sanchez Loria J.; Tuduri E.
	hCoV-19/Argentina/INEI117188/2021	EPI_ISL_9192073	2021-12-26	Argentina	BA.1.1	Avaro M.; Baumeister E.; Benedetti E.; Campos J.; Cisterna D.; Dattero ME; De Belder D.; Haim MS.; Lorenzo =.; Molina V.; Perandones C.; Poklepovich T.; Pontoriero A.; Russo M.; Sanchez Loria J.; Tuduri E.
	hCoV-19/Argentina/INEI117220/2021	EPI_ISL_9191925	2021-12-26	Argentina	BA.1.1	Avaro M.; Baumeister E.; Benedetti E.; Campos J.; Cisterna D.; Dattero ME; De Belder D.; Haim MS.; Lorenzo =.; Molina V.; Perandones C.; Poklepovich T.; Pontoriero A.; Russo M.; Sanchez Loria J.; Tuduri E.
	hCoV-19/Argentina/INEI117222/2021	EPI_ISL_9191927	2021-12-26	Argentina	BA.1.1	Avaro M.; Baumeister E.; Benedetti E.; Campos J.; Cisterna D.; Dattero ME; De Belder D.; Haim MS.; Lorenzo =.; Molina V.; Perandones C.; Poklepovich T.; Pontoriero A.; Russo M.; Sanchez Loria J.; Tuduri E.
	hCoV-19/Argentina/INEI117224/2021	EPI_ISL_9192252	2021-12-26	Argentina	BA.1.1	Avaro M.; Baumeister E.; Benedetti E.; Campos J.; Cisterna D.; Dattero ME; De Belder D.; Haim MS.; Lorenzo =.; Molina V.; Perandones C.; Poklepovich T.; Pontoriero A.; Russo M.; Sanchez Loria J.; Tuduri E.
	hCoV-19/Argentina/INEI117225/2021	EPI_ISL_9191806	2021-12-26	Argentina	BA.1.1	Avaro M.; Baumeister E.; Benedetti E.; Campos J.; Cisterna D.; Dattero ME; De Belder D.; Haim MS.; Lorenzo =.; Molina V.; Perandones C.; Poklepovich T.; Pontoriero A.; Russo M.; Sanchez Loria J.; Tuduri E.
	hCoV-19/Argentina/INEI117239/2021	EPI_ISL_9191854	2021-12-26	Argentina	BA.1.1	Avaro M.; Baumeister E.; Benedetti E.; Campos J.; Cisterna D.; Dattero ME; De Belder D.; Haim MS.; Lorenzo =.; Molina V.; Perandones C.; Poklepovich T.; Pontoriero A.; Russo M.; Sanchez Loria J.; Tuduri E.
	hCoV-19/Argentina/INEI117604/2021	EPI_ISL_9191725	2021-12-26	Argentina	BA.1.1	Avaro M.; Baumeister E.; Benedetti E.; Campos J.; Cisterna D.; Dattero ME; De Belder D.; Haim MS.; Lorenzo =.; Molina V.; Perandones C.; Poklepovich T.; Pontoriero A.; Russo M.; Sanchez Loria J.; Tuduri E.
	hCoV-19/Argentina/INEI117606/2021	EPI_ISL_9192212	2021-12-26	Argentina	BA.1.1	Avaro M.; Baumeister E.; Benedetti E.; Campos J.; Cisterna D.; Dattero ME; De Belder D.; Haim MS.; Lorenzo =.; Molina V.; Perandones C.; Poklepovich T.; Pontoriero A.; Russo M.; Sanchez Loria J.; Tuduri E.
	hCoV-19/Argentina/INEI117850/2021	EPI_ISL_9191792	2021-12-26	Argentina	BA.1	Avaro M.; Baumeister E.; Benedetti E.; Campos J.; Cisterna D.; Dattero ME; De Belder D.; Haim MS.; Lorenzo =.; Molina V.; Perandones C.; Poklepovich T.; Pontoriero A.; Russo M.; Sanchez Loria J.; Tuduri E.
	hCoV-19/Argentina/PAIS-G0808/2022	EPI_ISL_8938306	2021-12-26	Argentina	BA.1.1	Avaro M.; Baumeister E.; Benedetti E.; Campos J.; Cisterna D.; Dattero ME; De Belder D.; Haim MS.; Lorenzo F.; Molina V.; Perandones C.; Poklepovich T.; Pontoriero A.; Russo M.; Sanchez Loria J.; Tuduri E.
	hCoV-19/Argentina/INEI116275/2021	EPI_ISL_9192096	2021-12-27	Argentina	BA.1.1	Avaro M.; Baumeister E.; Benedetti E.; Campos J.; Cisterna D.; Dattero ME; De Belder D.; Haim MS.; Lorenzo =.; Molina V.; Perandones C.; Poklepovich T.; Pontoriero A.; Russo M.; Sanchez Loria J.; Tuduri E.
	hCoV-19/Argentina/INEI116339/2021	EPI_ISL_9191855	2021-12-27	Argentina	BA.1.1	Avaro M.; Baumeister E.; Benedetti E.; Campos J.; Cisterna D.; Dattero ME; De Belder D.; Haim MS.; Lorenzo =.; Molina V.; Perandones C.; Poklepovich T.; Pontoriero A.; Russo M.; Sanchez Loria J.; Tuduri E.
	hCoV-19/Argentina/INEI116357/2021	EPI_ISL_9192202	2021-12-27	Argentina	BA.1	Avaro M.; Baumeister E.; Benedetti E.; Campos J.; Cisterna D.; Dattero ME; De Belder D.; Haim MS.; Lorenzo =.; Molina V.; Perandones C.; Poklepovich T.; Pontoriero A.; Russo M.; Sanchez Loria J.; Tuduri E.
	hCoV-19/Argentina/INEI116430/2021	EPI_ISL_9192115	2021-12-27	Argentina	BA.1.1	Avaro M.; Baumeister E.; Benedetti E.; Campos J.; Cisterna D.; Dattero ME; De Belder D.; Haim MS.; Lorenzo =.; Molina V.; Perandones C.; Poklepovich T.; Pontoriero A.; Russo M.; Sanchez Loria J.; Tuduri E.
	hCoV-19/Argentina/INEI116433/2021	EPI_ISL_9192116	2021-12-27	Argentina	BA.1	Avaro M.; Baumeister E.; Benedetti E.; Campos J.; Cisterna D.; Dattero ME; De Belder D.; Haim MS.; Lorenzo =.; Molina V.; Perandones C.; Poklepovich T.; Pontoriero A.; Russo M.; Sanchez Loria J.; Tuduri E.
	hCoV-19/Argentina/INEI116434/2021	EPI_ISL_9192117	2021-12-27	Argentina	BA.1.1	Avaro M.; Baumeister E.; Benedetti E.; Campos J.; Cisterna D.; Dattero ME; De Belder D.; Haim MS.; Lorenzo =.; Molina V.; Perandones C.; Poklepovich T.; Pontoriero A.; Russo M.; Sanchez Loria J.; Tuduri E.
	hCoV-19/Argentina/INEI116437/2021	EPI_ISL_9192118	2021-12-27	Argentina	BA.1	Avaro M.; Baumeister E.; Benedetti E.; Campos J.; Cisterna D.; Dattero ME; De Belder D.; Haim MS.; Lorenzo =.; Molina V.; Perandones C.; Poklepovich T.; Pontoriero A.; Russo M.; Sanchez Loria J.; Tuduri E.
	hCoV-19/Argentina/INEI116438/2021	EPI_ISL_9192119	2021-12-27	Argentina	BA.1.1	Avaro M.; Baumeister E.; Benedetti E.; Campos J.; Cisterna D.; Dattero ME; De Belder D.; Haim MS.; Lorenzo =.; Molina V.; Perandones C.; Poklepovich T.; Pontoriero A.; Russo M.; Sanchez Loria J.; Tuduri E.
	hCoV-19/Argentina/INEI116440/2021	EPI_ISL_9192120	2021-12-27	Argentina	BA.1	Avaro M.; Baumeister E.; Benedetti E.; Campos J.; Cisterna D.; Dattero ME; De Belder D.; Haim MS.; Lorenzo =.; Molina V.; Perandones C.; Poklepovich T.; Pontoriero A.; Russo M.; Sanchez Loria J.; Tuduri E.
	hCoV-19/Argentina/INEI116443/2021	EPI_ISL_9192121	2021-12-27	Argentina	BA.1.1	Avaro M.; Baumeister E.; Benedetti E.; Campos J.; Cisterna D.; Dattero ME; De Belder D.; Haim MS.; Lorenzo =.; Molina V.; Perandones C.; Poklepovich T.; Pontoriero A.; Russo M.; Sanchez Loria J.; Tuduri E.
	hCoV-19/Argentina/INEI116444/2021	EPI_ISL_9192122	2021-12-27	Argentina	BA.1.1	Avaro M.; Baumeister E.; Benedetti E.; Campos J.; Cisterna D.; Dattero ME; De Belder D.; Haim MS.; Lorenzo =.; Molina V.; Perandones C.; Poklepovich T.; Pontoriero A.; Russo M.; Sanchez Loria J.; Tuduri E.
	hCoV-19/Argentina/INEI116452/2021	EPI_ISL_9192125	2021-12-27	Argentina	BA.1.1	Avaro M.; Baumeister E.; Benedetti E.; Campos J.; Cisterna D.; Dattero ME; De Belder D.; Haim MS.; Lorenzo =.; Molina V.; Perandones C.; Poklepovich T.; Pontoriero A.; Russo M.; Sanchez Loria J.; Tuduri E.
	hCoV-19/Argentina/INEI116455/2021	EPI_ISL_9191844	2021-12-27	Argentina	BA.1	Avaro M.; Baumeister E.; Benedetti E.; Campos J.; Cisterna D.; Dattero ME; De Belder D.; Haim MS.; Lorenzo =.; Molina V.; Perandones C.; Poklepovich T.; Pontoriero A.; Russo M.; Sanchez Loria J.; Tuduri E.
	hCoV-19/Argentina/INEI116456/2021	EPI_ISL_9191845	2021-12-27	Argentina	BA.1	Avaro M.; Baumeister E.; Benedetti E.; Campos J.; Cisterna D.; Dattero ME; De Belder D.; Haim MS.; Lorenzo =.; Molina V.; Perandones C.; Poklepovich T.; Pontoriero A.; Russo M.; Sanchez Loria J.; Tuduri E.
	hCoV-19/Argentina/INEI116457/2021	EPI_ISL_9192126	2021-12-27	Argentina	BA.1	Avaro M.; Baumeister E.; Benedetti E.; Campos J.; Cisterna D.; Dattero ME; De Belder D.; Haim MS.; Lorenzo =.; Molina V.; Perandones C.; Poklepovich T.; Pontoriero A.; Russo M.; Sanchez Loria J.; Tuduri E.
	hCoV-19/Argentina/INEI116461/2021	EPI_ISL_9192127	2021-12-27	Argentina	BA.1	Avaro M.; Baumeister E.; Benedetti E.; Campos J.; Cisterna D.; Dattero ME; De Belder D.; Haim MS.; Lorenzo =.; Molina V.; Perandones C.; Poklepovich T.; Pontoriero A.; Russo M.; Sanchez Loria J.; Tuduri E.
	hCoV-19/Argentina/INEI116462/2021	EPI_ISL_9192128	2021-12-27	Argentina	BA.1	Avaro M.; Baumeister E.; Benedetti E.; Campos J.; Cisterna D.; Dattero ME; De Belder D.; Haim MS.; Lorenzo =.; Molina V.; Perandones C.; Poklepovich T.; Pontoriero A.; Russo M.; Sanchez Loria J.; Tuduri E.
	hCoV-19/Argentina/INEI116463/2021	EPI_ISL_9192129	2021-12-27	Argentina	BA.1.1	Avaro M.; Baumeister E.; Benedetti E.; Campos J.; Cisterna D.; Dattero ME; De Belder D.; Haim MS.; Lorenzo =.; Molina V.; Perandones C.; Poklepovich T.; Pontoriero A.; Russo M.; Sanchez Loria J.; Tuduri E.
	hCoV-19/Argentina/INEI116465/2021	EPI_ISL_9192130	2021-12-27	Argentina	BA.1.1	Avaro M.; Baumeister E.; Benedetti E.; Campos J.; Cisterna D.; Dattero ME; De Belder D.; Haim MS.; Lorenzo =.; Molina V.; Perandones C.; Poklepovich T.; Pontoriero A.; Russo M.; Sanchez Loria J.; Tuduri E.
	hCoV-19/Argentina/INEI116469/2021	EPI_ISL_9192131	2021-12-27	Argentina	BA.1	Avaro M.; Baumeister E.; Benedetti E.; Campos J.; Cisterna D.; Dattero ME; De Belder D.; Haim MS.; Lorenzo =.; Molina V.; Perandones C.; Poklepovich T.; Pontoriero A.; Russo M.; Sanchez Loria J.; Tuduri E.
	hCoV-19/Argentina/INEI116533/2021	EPI_ISL_9192268	2021-12-27	Argentina	BA.1.1	Avaro M.; Baumeister E.; Benedetti E.; Campos J.; Cisterna D.; Dattero ME; De Belder D.; Haim MS.; Lorenzo =.; Molina V.; Perandones C.; Poklepovich T.; Pontoriero A.; Russo M.; Sanchez Loria J.; Tuduri E.
	hCoV-19/Argentina/INEI116534/2021	EPI_ISL_9191829	2021-12-27	Argentina	BA.1.1	Avaro M.; Baumeister E.; Benedetti E.; Campos J.; Cisterna D.; Dattero ME; De Belder D.; Haim MS.; Lorenzo =.; Molina V.; Perandones C.; Poklepovich T.; Pontoriero A.; Russo M.; Sanchez Loria J.; Tuduri E.
	hCoV-19/Argentina/INEI116775/2021	EPI_ISL_9191962	2021-12-27	Argentina	BA.1.1	Avaro M.; Baumeister E.; Benedetti E.; Campos J.; Cisterna D.; Dattero ME; De Belder D.; Haim MS.; Lorenzo =.; Molina V.; Perandones C.; Poklepovich T.; Pontoriero A.; Russo M.; Sanchez Loria J.; Tuduri E.
	hCoV-19/Argentina/INEI116777/2021	EPI_ISL_9191964	2021-12-27	Argentina	BA.1.1	Avaro M.; Baumeister E.; Benedetti E.; Campos J.; Cisterna D.; Dattero ME; De Belder D.; Haim MS.; Lorenzo =.; Molina V.; Perandones C.; Poklepovich T.; Pontoriero A.; Russo M.; Sanchez Loria J.; Tuduri E.
	hCoV-19/Argentina/INEI116778/2021	EPI_ISL_9191965	2021-12-27	Argentina	BA.1.1	Avaro M.; Baumeister E.; Benedetti E.; Campos J.; Cisterna D.; Dattero ME; De Belder D.; Haim MS.; Lorenzo =.; Molina V.; Perandones C.; Poklepovich T.; Pontoriero A.; Russo M.; Sanchez Loria J.; Tuduri E.
	hCoV-19/Argentina/INEI116779/2021	EPI_ISL_9191966	2021-12-27	Argentina	BA.1	Avaro M.; Baumeister E.; Benedetti E.; Campos J.; Cisterna D.; Dattero ME; De Belder D.; Haim MS.; Lorenzo =.; Molina V.; Perandones C.; Poklepovich T.; Pontoriero A.; Russo M.; Sanchez Loria J.; Tuduri E.
	hCoV-19/Argentina/INEI116786/2021	EPI_ISL_9191805	2021-12-27	Argentina	BA.1.1	Avaro M.; Baumeister E.; Benedetti E.; Campos J.; Cisterna D.; Dattero ME; De Belder D.; Haim MS.; Lorenzo =.; Molina V.; Perandones C.; Poklepovich T.; Pontoriero A.; Russo M.; Sanchez Loria J.; Tuduri E.
	hCoV-19/Argentina/INEI116787/2021	EPI_ISL_9191967	2021-12-27	Argentina	BA.1.1	Avaro M.; Baumeister E.; Benedetti E.; Campos J.; Cisterna D.; Dattero ME; De Belder D.; Haim MS.; Lorenzo =.; Molina V.; Perandones C.; Poklepovich T.; Pontoriero A.; Russo M.; Sanchez Loria J.; Tuduri E.
	hCoV-19/Argentina/INEI116789/2021	EPI_ISL_9191968	2021-12-27	Argentina	BA.1.1	Avaro M.; Baumeister E.; Benedetti E.; Campos J.; Cisterna D.; Dattero ME; De Belder D.; Haim MS.; Lorenzo =.; Molina V.; Perandones C.; Poklepovich T.; Pontoriero A.; Russo M.; Sanchez Loria J.; Tuduri E.
	hCoV-19/Argentina/INEI116791/2021	EPI_ISL_9191969	2021-12-27	Argentina	BA.1.1	Avaro M.; Baumeister E.; Benedetti E.; Campos J.; Cisterna D.; Dattero ME; De Belder D.; Haim MS.; Lorenzo =.; Molina V.; Perandones C.; Poklepovich T.; Pontoriero A.; Russo M.; Sanchez Loria J.; Tuduri E.
	hCoV-19/Argentina/INEI116811/2021	EPI_ISL_9192137	2021-12-27	Argentina	BA.1.1	Avaro M.; Baumeister E.; Benedetti E.; Campos J.; Cisterna D.; Dattero ME; De Belder D.; Haim MS.; Lorenzo =.; Molina V.; Perandones C.; Poklepovich T.; Pontoriero A.; Russo M.; Sanchez Loria J.; Tuduri E.
	hCoV-19/Argentina/INEI116829/2021	EPI_ISL_9191904	2021-12-27	Argentina	BA.1.1	Avaro M.; Baumeister E.; Benedetti E.; Campos J.; Cisterna D.; Dattero ME; De Belder D.; Haim MS.; Lorenzo =.; Molina V.; Perandones C.; Poklepovich T.; Pontoriero A.; Russo M.; Sanchez Loria J.; Tuduri E.
	hCoV-19/Argentina/INEI116864/2021	EPI_ISL_9191842	2021-12-27	Argentina	BA.1	Avaro M.; Baumeister E.; Benedetti E.; Campos J.; Cisterna D.; Dattero ME; De Belder D.; Haim MS.; Lorenzo =.; Molina V.; Perandones C.; Poklepovich T.; Pontoriero A.; Russo M.; Sanchez Loria J.; Tuduri E.
	hCoV-19/Argentina/INEI116938/2021	EPI_ISL_9192144	2021-12-27	Argentina	BA.1.1	Avaro M.; Baumeister E.; Benedetti E.; Campos J.; Cisterna D.; Dattero ME; De Belder D.; Haim MS.; Lorenzo =.; Molina V.; Perandones C.; Poklepovich T.; Pontoriero A.; Russo M.; Sanchez Loria J.; Tuduri E.
	hCoV-19/Argentina/INEI116972/2021	EPI_ISL_9192267	2021-12-27	Argentina	BA.1.1	Avaro M.; Baumeister E.; Benedetti E.; Campos J.; Cisterna D.; Dattero ME; De Belder D.; Haim MS.; Lorenzo =.; Molina V.; Perandones C.; Poklepovich T.; Pontoriero A.; Russo M.; Sanchez Loria J.; Tuduri E.
	hCoV-19/Argentina/INEI116980/2021	EPI_ISL_9192047	2021-12-27	Argentina	BA.1.1	Avaro M.; Baumeister E.; Benedetti E.; Campos J.; Cisterna D.; Dattero ME; De Belder D.; Haim MS.; Lorenzo =.; Molina V.; Perandones C.; Poklepovich T.; Pontoriero A.; Russo M.; Sanchez Loria J.; Tuduri E.
	hCoV-19/Argentina/INEI116993/2021	EPI_ISL_9192048	2021-12-27	Argentina	BA.1.1	Avaro M.; Baumeister E.; Benedetti E.; Campos J.; Cisterna D.; Dattero ME; De Belder D.; Haim MS.; Lorenzo =.; Molina V.; Perandones C.; Poklepovich T.; Pontoriero A.; Russo M.; Sanchez Loria J.; Tuduri E.
	hCoV-19/Argentina/INEI117011/2021	EPI_ISL_9191959	2021-12-27	Argentina	BA.1	Avaro M.; Baumeister E.; Benedetti E.; Campos J.; Cisterna D.; Dattero ME; De Belder D.; Haim MS.; Lorenzo =.; Molina V.; Perandones C.; Poklepovich T.; Pontoriero A.; Russo M.; Sanchez Loria J.; Tuduri E.
	hCoV-19/Argentina/INEI117064/2021	EPI_ISL_9191943	2021-12-27	Argentina	BA.1.1	Avaro M.; Baumeister E.; Benedetti E.; Campos J.; Cisterna D.; Dattero ME; De Belder D.; Haim MS.; Lorenzo =.; Molina V.; Perandones C.; Poklepovich T.; Pontoriero A.; Russo M.; Sanchez Loria J.; Tuduri E.
	hCoV-19/Argentina/INEI117083/2021	EPI_ISL_9192254	2021-12-27	Argentina	BA.1.1	Avaro M.; Baumeister E.; Benedetti E.; Campos J.; Cisterna D.; Dattero ME; De Belder D.; Haim MS.; Lorenzo =.; Molina V.; Perandones C.; Poklepovich T.; Pontoriero A.; Russo M.; Sanchez Loria J.; Tuduri E.
	hCoV-19/Argentina/INEI117084/2021	EPI_ISL_9191788	2021-12-27	Argentina	BA.1.1	Avaro M.; Baumeister E.; Benedetti E.; Campos J.; Cisterna D.; Dattero ME; De Belder D.; Haim MS.; Lorenzo =.; Molina V.; Perandones C.; Poklepovich T.; Pontoriero A.; Russo M.; Sanchez Loria J.; Tuduri E.
	hCoV-19/Argentina/INEI117120/2021	EPI_ISL_9192149	2021-12-27	Argentina	BA.1.1	Avaro M.; Baumeister E.; Benedetti E.; Campos J.; Cisterna D.; Dattero ME; De Belder D.; Haim MS.; Lorenzo =.; Molina V.; Perandones C.; Poklepovich T.; Pontoriero A.; Russo M.; Sanchez Loria J.; Tuduri E.
	hCoV-19/Argentina/INEI117192/2021	EPI_ISL_9191859	2021-12-27	Argentina	BA.1	Avaro M.; Baumeister E.; Benedetti E.; Campos J.; Cisterna D.; Dattero ME; De Belder D.; Haim MS.; Lorenzo =.; Molina V.; Perandones C.; Poklepovich T.; Pontoriero A.; Russo M.; Sanchez Loria J.; Tuduri E.
	hCoV-19/Argentina/INEI117204/2021	EPI_ISL_9191799	2021-12-27	Argentina	BA.1.1	Avaro M.; Baumeister E.; Benedetti E.; Campos J.; Cisterna D.; Dattero ME; De Belder D.; Haim MS.; Lorenzo =.; Molina V.; Perandones C.; Poklepovich T.; Pontoriero A.; Russo M.; Sanchez Loria J.; Tuduri E.
	hCoV-19/Argentina/INEI117217/2021	EPI_ISL_9191924	2021-12-27	Argentina	BA.1.1	Avaro M.; Baumeister E.; Benedetti E.; Campos J.; Cisterna D.; Dattero ME; De Belder D.; Haim MS.; Lorenzo =.; Molina V.; Perandones C.; Poklepovich T.; Pontoriero A.; Russo M.; Sanchez Loria J.; Tuduri E.
	hCoV-19/Argentina/INEI117218/2021	EPI_ISL_9191739	2021-12-27	Argentina	BA.1	Avaro M.; Baumeister E.; Benedetti E.; Campos J.; Cisterna D.; Dattero ME; De Belder D.; Haim MS.; Lorenzo =.; Molina V.; Perandones C.; Poklepovich T.; Pontoriero A.; Russo M.; Sanchez Loria J.; Tuduri E.
	hCoV-19/Argentina/INEI117231/2021	EPI_ISL_9191974	2021-12-27	Argentina	BA.1.1	Avaro M.; Baumeister E.; Benedetti E.; Campos J.; Cisterna D.; Dattero ME; De Belder D.; Haim MS.; Lorenzo =.; Molina V.; Perandones C.; Poklepovich T.; Pontoriero A.; Russo M.; Sanchez Loria J.; Tuduri E.
	hCoV-19/Argentina/INEI117344/2021	EPI_ISL_9192173	2021-12-27	Argentina	BA.1.1	Avaro M.; Baumeister E.; Benedetti E.; Campos J.; Cisterna D.; Dattero ME; De Belder D.; Haim MS.; Lorenzo =.; Molina V.; Perandones C.; Poklepovich T.; Pontoriero A.; Russo M.; Sanchez Loria J.; Tuduri E.
	hCoV-19/Argentina/INEI117415/2021	EPI_ISL_9191876	2021-12-27	Argentina	BA.1	Avaro M.; Baumeister E.; Benedetti E.; Campos J.; Cisterna D.; Dattero ME; De Belder D.; Haim MS.; Lorenzo =.; Molina V.; Perandones C.; Poklepovich T.; Pontoriero A.; Russo M.; Sanchez Loria J.; Tuduri E.
	hCoV-19/Argentina/INEI117419/2021	EPI_ISL_9191879	2021-12-27	Argentina	BA.1.1	Avaro M.; Baumeister E.; Benedetti E.; Campos J.; Cisterna D.; Dattero ME; De Belder D.; Haim MS.; Lorenzo =.; Molina V.; Perandones C.; Poklepovich T.; Pontoriero A.; Russo M.; Sanchez Loria J.; Tuduri E.
	hCoV-19/Argentina/INEI117862/2021	EPI_ISL_9191696	2021-12-27	Argentina	BA.1.1	Avaro M.; Baumeister E.; Benedetti E.; Campos J.; Cisterna D.; Dattero ME; De Belder D.; Haim MS.; Lorenzo =.; Molina V.; Perandones C.; Poklepovich T.; Pontoriero A.; Russo M.; Sanchez Loria J.; Tuduri E.
	hCoV-19/Argentina/INEI117864/2021	EPI_ISL_9192263	2021-12-27	Argentina	BA.1.1	Avaro M.; Baumeister E.; Benedetti E.; Campos J.; Cisterna D.; Dattero ME; De Belder D.; Haim MS.; Lorenzo =.; Molina V.; Perandones C.; Poklepovich T.; Pontoriero A.; Russo M.; Sanchez Loria J.; Tuduri E.
	hCoV-19/Argentina/INEI118787/2021	EPI_ISL_9861203	2021-12-27	Argentina	BA.1.1	Avaro M.; Baumeister E.; Benedetti E.; Campos J.; Cisterna D.; Dattero ME; De Belder D.; Haim MS.; Lorenzo =.; Molina V.; Perandones C.; Poklepovich T.; Pontoriero A.; Russo M.; Sanchez Loria J.; Tuduri E.
	hCoV-19/Argentina/INEI119058/2022	EPI_ISL_10080916	2021-12-27	Argentina	BA.1.1	Barbas, G.; Castro, G.; Debat, H.; F.D.; Fernández; Goya, S.; Lucca, A.; M.B.; Marquez, N.; Pisano; Re, V.; Sicilia, P.; Zeballos, M.
	hCoV-19/Argentina/INEI119059/2022	EPI_ISL_10080917	2021-12-27	Argentina	BA.1.1	Barbas, G.; Castro, G.; Debat, H.; F.D.; Fernández; Goya, S.; Lucca, A.; M.B.; Marquez, N.; Pisano; Re, V.; Sicilia, P.; Zeballos, M.
	hCoV-19/Argentina/PAIS-G0781/2022	EPI_ISL_8938296	2021-12-27	Argentina	BA.1.1	Avaro M.; Baumeister E.; Benedetti E.; Campos J.; Cisterna D.; Dattero ME; De Belder D.; Haim MS.; Lorenzo F.; Molina V.; Perandones C.; Poklepovich T.; Pontoriero A.; Russo M.; Sanchez Loria J.; Tuduri E.
	hCoV-19/Argentina/PAIS-G0787/2021	EPI_ISL_8938301	2021-12-27	Argentina	BA.1.1	Avaro M.; Baumeister E.; Benedetti E.; Campos J.; Cisterna D.; Dattero ME; De Belder D.; Haim MS.; Lorenzo F.; Molina V.; Perandones C.; Poklepovich T.; Pontoriero A.; Russo M.; Sanchez Loria J.; Tuduri E.
	hCoV-19/Argentina/PAIS-G0810/2022	EPI_ISL_8938308	2021-12-27	Argentina	BA.1.1	Avaro M.; Baumeister E.; Benedetti E.; Campos J.; Cisterna D.; Dattero ME; De Belder D.; Haim MS.; Lorenzo F.; Molina V.; Perandones C.; Poklepovich T.; Pontoriero A.; Russo M.; Sanchez Loria J.; Tuduri E.
	hCoV-19/Argentina/PAIS-G0811/2022	EPI_ISL_8938309	2021-12-27	Argentina	BA.1.1	Avaro M.; Baumeister E.; Benedetti E.; Campos J.; Cisterna D.; Dattero ME; De Belder D.; Haim MS.; Lorenzo F.; Molina V.; Perandones C.; Poklepovich T.; Pontoriero A.; Russo M.; Sanchez Loria J.; Tuduri E.
	hCoV-19/Argentina/PAIS-G0812/2022	EPI_ISL_8938311	2021-12-27	Argentina	BA.1.1	Avaro M.; Baumeister E.; Benedetti E.; Campos J.; Cisterna D.; Dattero ME; De Belder D.; Haim MS.; Lorenzo F.; Molina V.; Perandones C.; Poklepovich T.; Pontoriero A.; Russo M.; Sanchez Loria J.; Tuduri E.
	hCoV-19/Argentina/PAIS-G0813/2022	EPI_ISL_8938312	2021-12-27	Argentina	BA.1.1	Avaro M.; Baumeister E.; Benedetti E.; Campos J.; Cisterna D.; Dattero ME; De Belder D.; Haim MS.; Lorenzo F.; Molina V.; Perandones C.; Poklepovich T.; Pontoriero A.; Russo M.; Sanchez Loria J.; Tuduri E.
	hCoV-19/Argentina/PAIS-G0819/2022	EPI_ISL_8938322	2021-12-27	Argentina	BA.1	Avaro M.; Baumeister E.; Benedetti E.; Campos J.; Cisterna D.; Dattero ME; De Belder D.; Haim MS.; Lorenzo F.; Molina V.; Perandones C.; Poklepovich T.; Pontoriero A.; Russo M.; Sanchez Loria J.; Tuduri E.
	hCoV-19/Argentina/PAIS-G0820/2022	EPI_ISL_8938323	2021-12-27	Argentina	BA.1.1	Avaro M.; Baumeister E.; Benedetti E.; Campos J.; Cisterna D.; Dattero ME; De Belder D.; Haim MS.; Lorenzo F.; Molina V.; Perandones C.; Poklepovich T.; Pontoriero A.; Russo M.; Sanchez Loria J.; Tuduri E.
	hCoV-19/Argentina/PAIS-G0821/2022	EPI_ISL_8938324	2021-12-27	Argentina	BA.1.1	Avaro M.; Baumeister E.; Benedetti E.; Campos J.; Cisterna D.; Dattero ME; De Belder D.; Haim MS.; Lorenzo F.; Molina V.; Perandones C.; Poklepovich T.; Pontoriero A.; Russo M.; Sanchez Loria J.; Tuduri E.
	hCoV-19/Argentina/PAIS-G0822/2022	EPI_ISL_8938325	2021-12-27	Argentina	BA.1	Avaro M.; Baumeister E.; Benedetti E.; Campos J.; Cisterna D.; Dattero ME; De Belder D.; Haim MS.; Lorenzo F.; Molina V.; Perandones C.; Poklepovich T.; Pontoriero A.; Russo M.; Sanchez Loria J.; Tuduri E.
	hCoV-19/Argentina/INEI116374/2021	EPI_ISL_9192097	2021-12-28	Argentina	BA.1.1	Avaro M.; Baumeister E.; Benedetti E.; Campos J.; Cisterna D.; Dattero ME; De Belder D.; Haim MS.; Lorenzo =.; Molina V.; Perandones C.; Poklepovich T.; Pontoriero A.; Russo M.; Sanchez Loria J.; Tuduri E.
	hCoV-19/Argentina/INEI116375/2021	EPI_ISL_9191699	2021-12-28	Argentina	BA.1.1	Avaro M.; Baumeister E.; Benedetti E.; Campos J.; Cisterna D.; Dattero ME; De Belder D.; Haim MS.; Lorenzo =.; Molina V.; Perandones C.; Poklepovich T.; Pontoriero A.; Russo M.; Sanchez Loria J.; Tuduri E.
	hCoV-19/Argentina/INEI116376/2021	EPI_ISL_9192098	2021-12-28	Argentina	BA.1.1	Avaro M.; Baumeister E.; Benedetti E.; Campos J.; Cisterna D.; Dattero ME; De Belder D.; Haim MS.; Lorenzo =.; Molina V.; Perandones C.; Poklepovich T.; Pontoriero A.; Russo M.; Sanchez Loria J.; Tuduri E.
	hCoV-19/Argentina/INEI116401/2021	EPI_ISL_9192101	2021-12-28	Argentina	BA.1.1	Avaro M.; Baumeister E.; Benedetti E.; Campos J.; Cisterna D.; Dattero ME; De Belder D.; Haim MS.; Lorenzo =.; Molina V.; Perandones C.; Poklepovich T.; Pontoriero A.; Russo M.; Sanchez Loria J.; Tuduri E.
	hCoV-19/Argentina/INEI116404/2021	EPI_ISL_9191843	2021-12-28	Argentina	BA.1	Avaro M.; Baumeister E.; Benedetti E.; Campos J.; Cisterna D.; Dattero ME; De Belder D.; Haim MS.; Lorenzo =.; Molina V.; Perandones C.; Poklepovich T.; Pontoriero A.; Russo M.; Sanchez Loria J.; Tuduri E.
	hCoV-19/Argentina/INEI116405/2021	EPI_ISL_9192102	2021-12-28	Argentina	BA.1	Avaro M.; Baumeister E.; Benedetti E.; Campos J.; Cisterna D.; Dattero ME; De Belder D.; Haim MS.; Lorenzo =.; Molina V.; Perandones C.; Poklepovich T.; Pontoriero A.; Russo M.; Sanchez Loria J.; Tuduri E.
	hCoV-19/Argentina/INEI116406/2021	EPI_ISL_9192103	2021-12-28	Argentina	BA.1	Avaro M.; Baumeister E.; Benedetti E.; Campos J.; Cisterna D.; Dattero ME; De Belder D.; Haim MS.; Lorenzo =.; Molina V.; Perandones C.; Poklepovich T.; Pontoriero A.; Russo M.; Sanchez Loria J.; Tuduri E.
	hCoV-19/Argentina/INEI116408/2021	EPI_ISL_9192104	2021-12-28	Argentina	BA.1.1	Avaro M.; Baumeister E.; Benedetti E.; Campos J.; Cisterna D.; Dattero ME; De Belder D.; Haim MS.; Lorenzo =.; Molina V.; Perandones C.; Poklepovich T.; Pontoriero A.; Russo M.; Sanchez Loria J.; Tuduri E.
	hCoV-19/Argentina/INEI116409/2021	EPI_ISL_9192105	2021-12-28	Argentina	BA.1.1	Avaro M.; Baumeister E.; Benedetti E.; Campos J.; Cisterna D.; Dattero ME; De Belder D.; Haim MS.; Lorenzo =.; Molina V.; Perandones C.; Poklepovich T.; Pontoriero A.; Russo M.; Sanchez Loria J.; Tuduri E.
	hCoV-19/Argentina/INEI116410/2021	EPI_ISL_9192237	2021-12-28	Argentina	BA.1.1	Avaro M.; Baumeister E.; Benedetti E.; Campos J.; Cisterna D.; Dattero ME; De Belder D.; Haim MS.; Lorenzo =.; Molina V.; Perandones C.; Poklepovich T.; Pontoriero A.; Russo M.; Sanchez Loria J.; Tuduri E.
	hCoV-19/Argentina/INEI116412/2021	EPI_ISL_9192106	2021-12-28	Argentina	BA.1	Avaro M.; Baumeister E.; Benedetti E.; Campos J.; Cisterna D.; Dattero ME; De Belder D.; Haim MS.; Lorenzo =.; Molina V.; Perandones C.; Poklepovich T.; Pontoriero A.; Russo M.; Sanchez Loria J.; Tuduri E.
	hCoV-19/Argentina/INEI116413/2021	EPI_ISL_9192107	2021-12-28	Argentina	BA.1.1	Avaro M.; Baumeister E.; Benedetti E.; Campos J.; Cisterna D.; Dattero ME; De Belder D.; Haim MS.; Lorenzo =.; Molina V.; Perandones C.; Poklepovich T.; Pontoriero A.; Russo M.; Sanchez Loria J.; Tuduri E.
	hCoV-19/Argentina/INEI116415/2021	EPI_ISL_9192108	2021-12-28	Argentina	BA.1	Avaro M.; Baumeister E.; Benedetti E.; Campos J.; Cisterna D.; Dattero ME; De Belder D.; Haim MS.; Lorenzo =.; Molina V.; Perandones C.; Poklepovich T.; Pontoriero A.; Russo M.; Sanchez Loria J.; Tuduri E.
	hCoV-19/Argentina/INEI116416/2021	EPI_ISL_9192109	2021-12-28	Argentina	BA.1.1	Avaro M.; Baumeister E.; Benedetti E.; Campos J.; Cisterna D.; Dattero ME; De Belder D.; Haim MS.; Lorenzo =.; Molina V.; Perandones C.; Poklepovich T.; Pontoriero A.; Russo M.; Sanchez Loria J.; Tuduri E.
	hCoV-19/Argentina/INEI116417/2021	EPI_ISL_9192110	2021-12-28	Argentina	BA.1	Avaro M.; Baumeister E.; Benedetti E.; Campos J.; Cisterna D.; Dattero ME; De Belder D.; Haim MS.; Lorenzo =.; Molina V.; Perandones C.; Poklepovich T.; Pontoriero A.; Russo M.; Sanchez Loria J.; Tuduri E.
	hCoV-19/Argentina/INEI116418/2021	EPI_ISL_9192111	2021-12-28	Argentina	BA.1.1	Avaro M.; Baumeister E.; Benedetti E.; Campos J.; Cisterna D.; Dattero ME; De Belder D.; Haim MS.; Lorenzo =.; Molina V.; Perandones C.; Poklepovich T.; Pontoriero A.; Russo M.; Sanchez Loria J.; Tuduri E.
	hCoV-19/Argentina/INEI116419/2021	EPI_ISL_9192112	2021-12-28	Argentina	BA.1	Avaro M.; Baumeister E.; Benedetti E.; Campos J.; Cisterna D.; Dattero ME; De Belder D.; Haim MS.; Lorenzo =.; Molina V.; Perandones C.; Poklepovich T.; Pontoriero A.; Russo M.; Sanchez Loria J.; Tuduri E.
	hCoV-19/Argentina/INEI116421/2021	EPI_ISL_9192114	2021-12-28	Argentina	BA.1	Avaro M.; Baumeister E.; Benedetti E.; Campos J.; Cisterna D.; Dattero ME; De Belder D.; Haim MS.; Lorenzo =.; Molina V.; Perandones C.; Poklepovich T.; Pontoriero A.; Russo M.; Sanchez Loria J.; Tuduri E.
	hCoV-19/Argentina/INEI116823/2021	EPI_ISL_9191903	2021-12-28	Argentina	BA.1.1	Avaro M.; Baumeister E.; Benedetti E.; Campos J.; Cisterna D.; Dattero ME; De Belder D.; Haim MS.; Lorenzo =.; Molina V.; Perandones C.; Poklepovich T.; Pontoriero A.; Russo M.; Sanchez Loria J.; Tuduri E.
	hCoV-19/Argentina/INEI116856/2021	EPI_ISL_9192138	2021-12-28	Argentina	BA.1	Avaro M.; Baumeister E.; Benedetti E.; Campos J.; Cisterna D.; Dattero ME; De Belder D.; Haim MS.; Lorenzo =.; Molina V.; Perandones C.; Poklepovich T.; Pontoriero A.; Russo M.; Sanchez Loria J.; Tuduri E.
	hCoV-19/Argentina/INEI116859/2021	EPI_ISL_9192139	2021-12-28	Argentina	BA.1	Avaro M.; Baumeister E.; Benedetti E.; Campos J.; Cisterna D.; Dattero ME; De Belder D.; Haim MS.; Lorenzo =.; Molina V.; Perandones C.; Poklepovich T.; Pontoriero A.; Russo M.; Sanchez Loria J.; Tuduri E.
	hCoV-19/Argentina/INEI116923/2021	EPI_ISL_9191906	2021-12-28	Argentina	BA.1.1	Avaro M.; Baumeister E.; Benedetti E.; Campos J.; Cisterna D.; Dattero ME; De Belder D.; Haim MS.; Lorenzo =.; Molina V.; Perandones C.; Poklepovich T.; Pontoriero A.; Russo M.; Sanchez Loria J.; Tuduri E.
	hCoV-19/Argentina/INEI116930/2021	EPI_ISL_9192239	2021-12-28	Argentina	BA.1	Avaro M.; Baumeister E.; Benedetti E.; Campos J.; Cisterna D.; Dattero ME; De Belder D.; Haim MS.; Lorenzo =.; Molina V.; Perandones C.; Poklepovich T.; Pontoriero A.; Russo M.; Sanchez Loria J.; Tuduri E.
	hCoV-19/Argentina/INEI116931/2021	EPI_ISL_9192143	2021-12-28	Argentina	BA.1	Avaro M.; Baumeister E.; Benedetti E.; Campos J.; Cisterna D.; Dattero ME; De Belder D.; Haim MS.; Lorenzo =.; Molina V.; Perandones C.; Poklepovich T.; Pontoriero A.; Russo M.; Sanchez Loria J.; Tuduri E.
	hCoV-19/Argentina/INEI116939/2021	EPI_ISL_9192145	2021-12-28	Argentina	BA.1.1	Avaro M.; Baumeister E.; Benedetti E.; Campos J.; Cisterna D.; Dattero ME; De Belder D.; Haim MS.; Lorenzo =.; Molina V.; Perandones C.; Poklepovich T.; Pontoriero A.; Russo M.; Sanchez Loria J.; Tuduri E.
	hCoV-19/Argentina/INEI116943/2021	EPI_ISL_9191831	2021-12-28	Argentina	BA.1.1	Avaro M.; Baumeister E.; Benedetti E.; Campos J.; Cisterna D.; Dattero ME; De Belder D.; Haim MS.; Lorenzo =.; Molina V.; Perandones C.; Poklepovich T.; Pontoriero A.; Russo M.; Sanchez Loria J.; Tuduri E.
	hCoV-19/Argentina/INEI117042/2021	EPI_ISL_9191686	2021-12-28	Argentina	BA.1.1	Avaro M.; Baumeister E.; Benedetti E.; Campos J.; Cisterna D.; Dattero ME; De Belder D.; Haim MS.; Lorenzo =.; Molina V.; Perandones C.; Poklepovich T.; Pontoriero A.; Russo M.; Sanchez Loria J.; Tuduri E.
	hCoV-19/Argentina/INEI117065/2021	EPI_ISL_9191944	2021-12-28	Argentina	BA.1.1	Avaro M.; Baumeister E.; Benedetti E.; Campos J.; Cisterna D.; Dattero ME; De Belder D.; Haim MS.; Lorenzo =.; Molina V.; Perandones C.; Poklepovich T.; Pontoriero A.; Russo M.; Sanchez Loria J.; Tuduri E.
	hCoV-19/Argentina/INEI117066/2021	EPI_ISL_9191945	2021-12-28	Argentina	BA.1.1	Avaro M.; Baumeister E.; Benedetti E.; Campos J.; Cisterna D.; Dattero ME; De Belder D.; Haim MS.; Lorenzo =.; Molina V.; Perandones C.; Poklepovich T.; Pontoriero A.; Russo M.; Sanchez Loria J.; Tuduri E.
	hCoV-19/Argentina/INEI117067/2021	EPI_ISL_9191946	2021-12-28	Argentina	BA.1.1	Avaro M.; Baumeister E.; Benedetti E.; Campos J.; Cisterna D.; Dattero ME; De Belder D.; Haim MS.; Lorenzo =.; Molina V.; Perandones C.; Poklepovich T.; Pontoriero A.; Russo M.; Sanchez Loria J.; Tuduri E.
	hCoV-19/Argentina/INEI117068/2021	EPI_ISL_9191947	2021-12-28	Argentina	BA.1.1	Avaro M.; Baumeister E.; Benedetti E.; Campos J.; Cisterna D.; Dattero ME; De Belder D.; Haim MS.; Lorenzo =.; Molina V.; Perandones C.; Poklepovich T.; Pontoriero A.; Russo M.; Sanchez Loria J.; Tuduri E.
	hCoV-19/Argentina/INEI117196/2021	EPI_ISL_9191835	2021-12-28	Argentina	BA.1.1	Avaro M.; Baumeister E.; Benedetti E.; Campos J.; Cisterna D.; Dattero ME; De Belder D.; Haim MS.; Lorenzo =.; Molina V.; Perandones C.; Poklepovich T.; Pontoriero A.; Russo M.; Sanchez Loria J.; Tuduri E.
	hCoV-19/Argentina/INEI117206/2021	EPI_ISL_9191920	2021-12-28	Argentina	BA.1.1	Avaro M.; Baumeister E.; Benedetti E.; Campos J.; Cisterna D.; Dattero ME; De Belder D.; Haim MS.; Lorenzo =.; Molina V.; Perandones C.; Poklepovich T.; Pontoriero A.; Russo M.; Sanchez Loria J.; Tuduri E.
	hCoV-19/Argentina/INEI117275/2021	EPI_ISL_9192158	2021-12-28	Argentina	BA.1.1	Avaro M.; Baumeister E.; Benedetti E.; Campos J.; Cisterna D.; Dattero ME; De Belder D.; Haim MS.; Lorenzo =.; Molina V.; Perandones C.; Poklepovich T.; Pontoriero A.; Russo M.; Sanchez Loria J.; Tuduri E.
	hCoV-19/Argentina/INEI117276/2021	EPI_ISL_9192159	2021-12-28	Argentina	BA.1.1	Avaro M.; Baumeister E.; Benedetti E.; Campos J.; Cisterna D.; Dattero ME; De Belder D.; Haim MS.; Lorenzo =.; Molina V.; Perandones C.; Poklepovich T.; Pontoriero A.; Russo M.; Sanchez Loria J.; Tuduri E.
	hCoV-19/Argentina/INEI117279/2021	EPI_ISL_9191866	2021-12-28	Argentina	BA.1.1	Avaro M.; Baumeister E.; Benedetti E.; Campos J.; Cisterna D.; Dattero ME; De Belder D.; Haim MS.; Lorenzo =.; Molina V.; Perandones C.; Poklepovich T.; Pontoriero A.; Russo M.; Sanchez Loria J.; Tuduri E.
	hCoV-19/Argentina/INEI117410/2021	EPI_ISL_9191872	2021-12-28	Argentina	BA.1.1	Avaro M.; Baumeister E.; Benedetti E.; Campos J.; Cisterna D.; Dattero ME; De Belder D.; Haim MS.; Lorenzo =.; Molina V.; Perandones C.; Poklepovich T.; Pontoriero A.; Russo M.; Sanchez Loria J.; Tuduri E.
	hCoV-19/Argentina/INEI117411/2021	EPI_ISL_9191873	2021-12-28	Argentina	BA.1.1	Avaro M.; Baumeister E.; Benedetti E.; Campos J.; Cisterna D.; Dattero ME; De Belder D.; Haim MS.; Lorenzo =.; Molina V.; Perandones C.; Poklepovich T.; Pontoriero A.; Russo M.; Sanchez Loria J.; Tuduri E.
	hCoV-19/Argentina/INEI117420/2021	EPI_ISL_9191880	2021-12-28	Argentina	BA.1.1	Avaro M.; Baumeister E.; Benedetti E.; Campos J.; Cisterna D.; Dattero ME; De Belder D.; Haim MS.; Lorenzo =.; Molina V.; Perandones C.; Poklepovich T.; Pontoriero A.; Russo M.; Sanchez Loria J.; Tuduri E.
	hCoV-19/Argentina/INEI117428/2021	EPI_ISL_9191886	2021-12-28	Argentina	BA.1.1	Avaro M.; Baumeister E.; Benedetti E.; Campos J.; Cisterna D.; Dattero ME; De Belder D.; Haim MS.; Lorenzo =.; Molina V.; Perandones C.; Poklepovich T.; Pontoriero A.; Russo M.; Sanchez Loria J.; Tuduri E.
	hCoV-19/Argentina/INEI118898/2021	EPI_ISL_9861246	2021-12-28	Argentina	BA.1	Avaro M.; Baumeister E.; Benedetti E.; Campos J.; Cisterna D.; Dattero ME; De Belder D.; Haim MS.; Lorenzo =.; Molina V.; Perandones C.; Poklepovich T.; Pontoriero A.; Russo M.; Sanchez Loria J.; Tuduri E.
	hCoV-19/Argentina/INEI118899/2021	EPI_ISL_9861247	2021-12-28	Argentina	BA.1	Avaro M.; Baumeister E.; Benedetti E.; Campos J.; Cisterna D.; Dattero ME; De Belder D.; Haim MS.; Lorenzo =.; Molina V.; Perandones C.; Poklepovich T.; Pontoriero A.; Russo M.; Sanchez Loria J.; Tuduri E.
	hCoV-19/Argentina/PAIS-G0745/2021	EPI_ISL_8938279	2021-12-28	Argentina	BA.1.1	Avaro M.; Baumeister E.; Benedetti E.; Campos J.; Cisterna D.; Dattero ME; De Belder D.; Haim MS.; Lorenzo F.; Molina V.; Perandones C.; Poklepovich T.; Pontoriero A.; Russo M.; Sanchez Loria J.; Tuduri E.
	hCoV-19/Argentina/PAIS-G0746/2021	EPI_ISL_8938280	2021-12-28	Argentina	BA.1.1	Avaro M.; Baumeister E.; Benedetti E.; Campos J.; Cisterna D.; Dattero ME; De Belder D.; Haim MS.; Lorenzo F.; Molina V.; Perandones C.; Poklepovich T.; Pontoriero A.; Russo M.; Sanchez Loria J.; Tuduri E.
	hCoV-19/Argentina/PAIS-G0777/2022	EPI_ISL_8938294	2021-12-28	Argentina	BA.1	Avaro M.; Baumeister E.; Benedetti E.; Campos J.; Cisterna D.; Dattero ME; De Belder D.; Haim MS.; Lorenzo F.; Molina V.; Perandones C.; Poklepovich T.; Pontoriero A.; Russo M.; Sanchez Loria J.; Tuduri E.
	hCoV-19/Argentina/PAIS-G0782/2022	EPI_ISL_8938298	2021-12-28	Argentina	BA.1	Avaro M.; Baumeister E.; Benedetti E.; Campos J.; Cisterna D.; Dattero ME; De Belder D.; Haim MS.; Lorenzo F.; Molina V.; Perandones C.; Poklepovich T.; Pontoriero A.; Russo M.; Sanchez Loria J.; Tuduri E.
	hCoV-19/Argentina/PAIS-G0816/2022	EPI_ISL_8938318	2021-12-28	Argentina	BA.1.1	Avaro M.; Baumeister E.; Benedetti E.; Campos J.; Cisterna D.; Dattero ME; De Belder D.; Haim MS.; Lorenzo F.; Molina V.; Perandones C.; Poklepovich T.; Pontoriero A.; Russo M.; Sanchez Loria J.; Tuduri E.
	hCoV-19/Argentina/PAIS-G0817/2022	EPI_ISL_8938319	2021-12-28	Argentina	BA.1.1	Avaro M.; Baumeister E.; Benedetti E.; Campos J.; Cisterna D.; Dattero ME; De Belder D.; Haim MS.; Lorenzo F.; Molina V.; Perandones C.; Poklepovich T.; Pontoriero A.; Russo M.; Sanchez Loria J.; Tuduri E.
	hCoV-19/Argentina/PAIS-G0823/2022	EPI_ISL_8938326	2021-12-28	Argentina	BA.1.1	Avaro M.; Baumeister E.; Benedetti E.; Campos J.; Cisterna D.; Dattero ME; De Belder D.; Haim MS.; Lorenzo F.; Molina V.; Perandones C.; Poklepovich T.; Pontoriero A.; Russo M.; Sanchez Loria J.; Tuduri E.
	hCoV-19/Argentina/PAIS-G0824/2022	EPI_ISL_8938327	2021-12-28	Argentina	BA.1.1	Avaro M.; Baumeister E.; Benedetti E.; Campos J.; Cisterna D.; Dattero ME; De Belder D.; Haim MS.; Lorenzo F.; Molina V.; Perandones C.; Poklepovich T.; Pontoriero A.; Russo M.; Sanchez Loria J.; Tuduri E.
	hCoV-19/Argentina/PAIS-G0834/2022	EPI_ISL_8938342	2021-12-28	Argentina	BA.1	Avaro M.; Baumeister E.; Benedetti E.; Campos J.; Cisterna D.; Dattero ME; De Belder D.; Haim MS.; Lorenzo F.; Molina V.; Perandones C.; Poklepovich T.; Pontoriero A.; Russo M.; Sanchez Loria J.; Tuduri E.
	hCoV-19/Argentina/PAIS-G0839/2022	EPI_ISL_9507684	2021-12-28	Argentina	BA.1.1	Avaro M.; Baumeister E.; Benedetti E.; Campos J.; Cisterna D.; Dattero ME; De Belder D.; Haim MS.; Lorenzo F.; Molina V.; Perandones C.; Poklepovich T.; Pontoriero A.; Russo M.; Sanchez Loria J.; Tuduri E.
	hCoV-19/Argentina/INEI116359/2021	EPI_ISL_9192203	2021-12-29	Argentina	BA.1	Avaro M.; Baumeister E.; Benedetti E.; Campos J.; Cisterna D.; Dattero ME; De Belder D.; Haim MS.; Lorenzo =.; Molina V.; Perandones C.; Poklepovich T.; Pontoriero A.; Russo M.; Sanchez Loria J.; Tuduri E.
	hCoV-19/Argentina/INEI116420/2021	EPI_ISL_9192113	2021-12-29	Argentina	BA.1	Avaro M.; Baumeister E.; Benedetti E.; Campos J.; Cisterna D.; Dattero ME; De Belder D.; Haim MS.; Lorenzo =.; Molina V.; Perandones C.; Poklepovich T.; Pontoriero A.; Russo M.; Sanchez Loria J.; Tuduri E.
	hCoV-19/Argentina/INEI116966/2021	EPI_ISL_9192266	2021-12-29	Argentina	BA.1.1	Avaro M.; Baumeister E.; Benedetti E.; Campos J.; Cisterna D.; Dattero ME; De Belder D.; Haim MS.; Lorenzo =.; Molina V.; Perandones C.; Poklepovich T.; Pontoriero A.; Russo M.; Sanchez Loria J.; Tuduri E.
	hCoV-19/Argentina/INEI117024/2021	EPI_ISL_9191642	2021-12-29	Argentina	BA.1.1	Avaro M.; Baumeister E.; Benedetti E.; Campos J.; Cisterna D.; Dattero ME; De Belder D.; Haim MS.; Lorenzo =.; Molina V.; Perandones C.; Poklepovich T.; Pontoriero A.; Russo M.; Sanchez Loria J.; Tuduri E.
	hCoV-19/Argentina/INEI117053/2021	EPI_ISL_9191917	2021-12-29	Argentina	BA.1.1	Avaro M.; Baumeister E.; Benedetti E.; Campos J.; Cisterna D.; Dattero ME; De Belder D.; Haim MS.; Lorenzo =.; Molina V.; Perandones C.; Poklepovich T.; Pontoriero A.; Russo M.; Sanchez Loria J.; Tuduri E.
	hCoV-19/Argentina/INEI117069/2021	EPI_ISL_9191684	2021-12-29	Argentina	BA.1.1	Avaro M.; Baumeister E.; Benedetti E.; Campos J.; Cisterna D.; Dattero ME; De Belder D.; Haim MS.; Lorenzo =.; Molina V.; Perandones C.; Poklepovich T.; Pontoriero A.; Russo M.; Sanchez Loria J.; Tuduri E.
	hCoV-19/Argentina/INEI117081/2021	EPI_ISL_9191948	2021-12-29	Argentina	BA.1.1	Avaro M.; Baumeister E.; Benedetti E.; Campos J.; Cisterna D.; Dattero ME; De Belder D.; Haim MS.; Lorenzo =.; Molina V.; Perandones C.; Poklepovich T.; Pontoriero A.; Russo M.; Sanchez Loria J.; Tuduri E.
	hCoV-19/Argentina/INEI117125/2021	EPI_ISL_9192150	2021-12-29	Argentina	BA.1.1	Avaro M.; Baumeister E.; Benedetti E.; Campos J.; Cisterna D.; Dattero ME; De Belder D.; Haim MS.; Lorenzo =.; Molina V.; Perandones C.; Poklepovich T.; Pontoriero A.; Russo M.; Sanchez Loria J.; Tuduri E.
	hCoV-19/Argentina/INEI117147/2021	EPI_ISL_9192206	2021-12-29	Argentina	BA.1	Avaro M.; Baumeister E.; Benedetti E.; Campos J.; Cisterna D.; Dattero ME; De Belder D.; Haim MS.; Lorenzo =.; Molina V.; Perandones C.; Poklepovich T.; Pontoriero A.; Russo M.; Sanchez Loria J.; Tuduri E.
	hCoV-19/Argentina/INEI117148/2021	EPI_ISL_9192207	2021-12-29	Argentina	BA.1.1	Avaro M.; Baumeister E.; Benedetti E.; Campos J.; Cisterna D.; Dattero ME; De Belder D.; Haim MS.; Lorenzo =.; Molina V.; Perandones C.; Poklepovich T.; Pontoriero A.; Russo M.; Sanchez Loria J.; Tuduri E.
	hCoV-19/Argentina/INEI117156/2021	EPI_ISL_9192210	2021-12-29	Argentina	BA.1.1	Avaro M.; Baumeister E.; Benedetti E.; Campos J.; Cisterna D.; Dattero ME; De Belder D.; Haim MS.; Lorenzo =.; Molina V.; Perandones C.; Poklepovich T.; Pontoriero A.; Russo M.; Sanchez Loria J.; Tuduri E.
	hCoV-19/Argentina/INEI117280/2021	EPI_ISL_9192160	2021-12-29	Argentina	BA.1.1	Avaro M.; Baumeister E.; Benedetti E.; Campos J.; Cisterna D.; Dattero ME; De Belder D.; Haim MS.; Lorenzo =.; Molina V.; Perandones C.; Poklepovich T.; Pontoriero A.; Russo M.; Sanchez Loria J.; Tuduri E.
	hCoV-19/Argentina/INEI117282/2021	EPI_ISL_9192162	2021-12-29	Argentina	BA.1	Avaro M.; Baumeister E.; Benedetti E.; Campos J.; Cisterna D.; Dattero ME; De Belder D.; Haim MS.; Lorenzo =.; Molina V.; Perandones C.; Poklepovich T.; Pontoriero A.; Russo M.; Sanchez Loria J.; Tuduri E.
	hCoV-19/Argentina/INEI117283/2021	EPI_ISL_9192163	2021-12-29	Argentina	BA.1.1	Avaro M.; Baumeister E.; Benedetti E.; Campos J.; Cisterna D.; Dattero ME; De Belder D.; Haim MS.; Lorenzo =.; Molina V.; Perandones C.; Poklepovich T.; Pontoriero A.; Russo M.; Sanchez Loria J.; Tuduri E.
	hCoV-19/Argentina/INEI117284/2021	EPI_ISL_9191867	2021-12-29	Argentina	BA.1.1	Avaro M.; Baumeister E.; Benedetti E.; Campos J.; Cisterna D.; Dattero ME; De Belder D.; Haim MS.; Lorenzo =.; Molina V.; Perandones C.; Poklepovich T.; Pontoriero A.; Russo M.; Sanchez Loria J.; Tuduri E.
	hCoV-19/Argentina/INEI117293/2021	EPI_ISL_9192037	2021-12-29	Argentina	BA.1.1	Avaro M.; Baumeister E.; Benedetti E.; Campos J.; Cisterna D.; Dattero ME; De Belder D.; Haim MS.; Lorenzo =.; Molina V.; Perandones C.; Poklepovich T.; Pontoriero A.; Russo M.; Sanchez Loria J.; Tuduri E.
	hCoV-19/Argentina/INEI117294/2021	EPI_ISL_9192038	2021-12-29	Argentina	BA.1.1	Avaro M.; Baumeister E.; Benedetti E.; Campos J.; Cisterna D.; Dattero ME; De Belder D.; Haim MS.; Lorenzo =.; Molina V.; Perandones C.; Poklepovich T.; Pontoriero A.; Russo M.; Sanchez Loria J.; Tuduri E.
	hCoV-19/Argentina/INEI117296/2021	EPI_ISL_9191708	2021-12-29	Argentina	BA.1.1	Avaro M.; Baumeister E.; Benedetti E.; Campos J.; Cisterna D.; Dattero ME; De Belder D.; Haim MS.; Lorenzo =.; Molina V.; Perandones C.; Poklepovich T.; Pontoriero A.; Russo M.; Sanchez Loria J.; Tuduri E.
	hCoV-19/Argentina/INEI117297/2021	EPI_ISL_9192039	2021-12-29	Argentina	BA.1.1	Avaro M.; Baumeister E.; Benedetti E.; Campos J.; Cisterna D.; Dattero ME; De Belder D.; Haim MS.; Lorenzo =.; Molina V.; Perandones C.; Poklepovich T.; Pontoriero A.; Russo M.; Sanchez Loria J.; Tuduri E.
	hCoV-19/Argentina/INEI117300/2021	EPI_ISL_9192040	2021-12-29	Argentina	BA.1.1	Avaro M.; Baumeister E.; Benedetti E.; Campos J.; Cisterna D.; Dattero ME; De Belder D.; Haim MS.; Lorenzo =.; Molina V.; Perandones C.; Poklepovich T.; Pontoriero A.; Russo M.; Sanchez Loria J.; Tuduri E.
	hCoV-19/Argentina/INEI117302/2021	EPI_ISL_9192041	2021-12-29	Argentina	BA.1	Avaro M.; Baumeister E.; Benedetti E.; Campos J.; Cisterna D.; Dattero ME; De Belder D.; Haim MS.; Lorenzo =.; Molina V.; Perandones C.; Poklepovich T.; Pontoriero A.; Russo M.; Sanchez Loria J.; Tuduri E.
	hCoV-19/Argentina/INEI117421/2021	EPI_ISL_9191881	2021-12-29	Argentina	BA.1.1	Avaro M.; Baumeister E.; Benedetti E.; Campos J.; Cisterna D.; Dattero ME; De Belder D.; Haim MS.; Lorenzo =.; Molina V.; Perandones C.; Poklepovich T.; Pontoriero A.; Russo M.; Sanchez Loria J.; Tuduri E.
	hCoV-19/Argentina/INEI117422/2021	EPI_ISL_9191882	2021-12-29	Argentina	BA.1.1	Avaro M.; Baumeister E.; Benedetti E.; Campos J.; Cisterna D.; Dattero ME; De Belder D.; Haim MS.; Lorenzo =.; Molina V.; Perandones C.; Poklepovich T.; Pontoriero A.; Russo M.; Sanchez Loria J.; Tuduri E.
	hCoV-19/Argentina/INEI117608/2021	EPI_ISL_9191647	2021-12-29	Argentina	BA.1.1	Avaro M.; Baumeister E.; Benedetti E.; Campos J.; Cisterna D.; Dattero ME; De Belder D.; Haim MS.; Lorenzo =.; Molina V.; Perandones C.; Poklepovich T.; Pontoriero A.; Russo M.; Sanchez Loria J.; Tuduri E.
	hCoV-19/Argentina/INEI118221/2021	EPI_ISL_9261716	2021-12-29	Argentina	BA.1	Avaro M.; Baumeister E.; Benedetti E.; Campos J.; Cisterna D.; Dattero ME; De Belder D.; Haim MS.; Lorenzo =.; Molina V.; Perandones C.; Poklepovich T.; Pontoriero A.; Russo M.; Sanchez Loria J.; Tuduri E.
	hCoV-19/Argentina/INEI118897/2021	EPI_ISL_9861245	2021-12-29	Argentina	BA.1	Avaro M.; Baumeister E.; Benedetti E.; Campos J.; Cisterna D.; Dattero ME; De Belder D.; Haim MS.; Lorenzo =.; Molina V.; Perandones C.; Poklepovich T.; Pontoriero A.; Russo M.; Sanchez Loria J.; Tuduri E.
	hCoV-19/Argentina/INEI118905/2021	EPI_ISL_9861253	2021-12-29	Argentina	BA.1.1	Avaro M.; Baumeister E.; Benedetti E.; Campos J.; Cisterna D.; Dattero ME; De Belder D.; Haim MS.; Lorenzo =.; Molina V.; Perandones C.; Poklepovich T.; Pontoriero A.; Russo M.; Sanchez Loria J.; Tuduri E.
	hCoV-19/Argentina/INEI118921/2021	EPI_ISL_9861267	2021-12-29	Argentina	BA.1.1	Avaro M.; Baumeister E.; Benedetti E.; Campos J.; Cisterna D.; Dattero ME; De Belder D.; Haim MS.; Lorenzo =.; Molina V.; Perandones C.; Poklepovich T.; Pontoriero A.; Russo M.; Sanchez Loria J.; Tuduri E.
	hCoV-19/Argentina/PAIS-G0842/2022	EPI_ISL_9507690	2021-12-29	Argentina	BA.1.1	Avaro M.; Baumeister E.; Benedetti E.; Campos J.; Cisterna D.; Dattero ME; De Belder D.; Haim MS.; Lorenzo F.; Molina V.; Perandones C.; Poklepovich T.; Pontoriero A.; Russo M.; Sanchez Loria J.; Tuduri E.
	hCoV-19/Argentina/INEI116774/2021	EPI_ISL_9192136	2021-12-30	Argentina	BA.1	Avaro M.; Baumeister E.; Benedetti E.; Campos J.; Cisterna D.; Dattero ME; De Belder D.; Haim MS.; Lorenzo =.; Molina V.; Perandones C.; Poklepovich T.; Pontoriero A.; Russo M.; Sanchez Loria J.; Tuduri E.
	hCoV-19/Argentina/INEI116833/2021	EPI_ISL_9191863	2021-12-30	Argentina	BA.1	Avaro M.; Baumeister E.; Benedetti E.; Campos J.; Cisterna D.; Dattero ME; De Belder D.; Haim MS.; Lorenzo =.; Molina V.; Perandones C.; Poklepovich T.; Pontoriero A.; Russo M.; Sanchez Loria J.; Tuduri E.
	hCoV-19/Argentina/INEI116897/2021	EPI_ISL_9192142	2021-12-30	Argentina	BA.1	Avaro M.; Baumeister E.; Benedetti E.; Campos J.; Cisterna D.; Dattero ME; De Belder D.; Haim MS.; Lorenzo =.; Molina V.; Perandones C.; Poklepovich T.; Pontoriero A.; Russo M.; Sanchez Loria J.; Tuduri E.
	hCoV-19/Argentina/INEI116958/2021	EPI_ISL_9192238	2021-12-30	Argentina	BA.1.1	Avaro M.; Baumeister E.; Benedetti E.; Campos J.; Cisterna D.; Dattero ME; De Belder D.; Haim MS.; Lorenzo =.; Molina V.; Perandones C.; Poklepovich T.; Pontoriero A.; Russo M.; Sanchez Loria J.; Tuduri E.
	hCoV-19/Argentina/INEI116962/2021	EPI_ISL_9192043	2021-12-30	Argentina	BA.1.1	Avaro M.; Baumeister E.; Benedetti E.; Campos J.; Cisterna D.; Dattero ME; De Belder D.; Haim MS.; Lorenzo =.; Molina V.; Perandones C.; Poklepovich T.; Pontoriero A.; Russo M.; Sanchez Loria J.; Tuduri E.
	hCoV-19/Argentina/INEI116963/2021	EPI_ISL_9192044	2021-12-30	Argentina	BA.1	Avaro M.; Baumeister E.; Benedetti E.; Campos J.; Cisterna D.; Dattero ME; De Belder D.; Haim MS.; Lorenzo =.; Molina V.; Perandones C.; Poklepovich T.; Pontoriero A.; Russo M.; Sanchez Loria J.; Tuduri E.
	hCoV-19/Argentina/INEI116964/2021	EPI_ISL_9192045	2021-12-30	Argentina	BA.1.1	Avaro M.; Baumeister E.; Benedetti E.; Campos J.; Cisterna D.; Dattero ME; De Belder D.; Haim MS.; Lorenzo =.; Molina V.; Perandones C.; Poklepovich T.; Pontoriero A.; Russo M.; Sanchez Loria J.; Tuduri E.
	hCoV-19/Argentina/INEI117047/2021	EPI_ISL_9191914	2021-12-30	Argentina	BA.1.1	Avaro M.; Baumeister E.; Benedetti E.; Campos J.; Cisterna D.; Dattero ME; De Belder D.; Haim MS.; Lorenzo =.; Molina V.; Perandones C.; Poklepovich T.; Pontoriero A.; Russo M.; Sanchez Loria J.; Tuduri E.
	hCoV-19/Argentina/INEI117048/2021	EPI_ISL_9191915	2021-12-30	Argentina	BA.1.1	Avaro M.; Baumeister E.; Benedetti E.; Campos J.; Cisterna D.; Dattero ME; De Belder D.; Haim MS.; Lorenzo =.; Molina V.; Perandones C.; Poklepovich T.; Pontoriero A.; Russo M.; Sanchez Loria J.; Tuduri E.
	hCoV-19/Argentina/INEI117049/2021	EPI_ISL_9192510	2021-12-30	Argentina	BA.1.1	Avaro M.; Baumeister E.; Benedetti E.; Campos J.; Cisterna D.; Dattero ME; De Belder D.; Haim MS.; Lorenzo =.; Molina V.; Perandones C.; Poklepovich T.; Pontoriero A.; Russo M.; Sanchez Loria J.; Tuduri E.
	hCoV-19/Argentina/INEI117050/2021	EPI_ISL_9191916	2021-12-30	Argentina	BA.1.1	Avaro M.; Baumeister E.; Benedetti E.; Campos J.; Cisterna D.; Dattero ME; De Belder D.; Haim MS.; Lorenzo =.; Molina V.; Perandones C.; Poklepovich T.; Pontoriero A.; Russo M.; Sanchez Loria J.; Tuduri E.
	hCoV-19/Argentina/INEI117059/2021	EPI_ISL_9191939	2021-12-30	Argentina	BA.1.1	Avaro M.; Baumeister E.; Benedetti E.; Campos J.; Cisterna D.; Dattero ME; De Belder D.; Haim MS.; Lorenzo =.; Molina V.; Perandones C.; Poklepovich T.; Pontoriero A.; Russo M.; Sanchez Loria J.; Tuduri E.
	hCoV-19/Argentina/INEI117128/2021	EPI_ISL_9192151	2021-12-30	Argentina	BA.1	Avaro M.; Baumeister E.; Benedetti E.; Campos J.; Cisterna D.; Dattero ME; De Belder D.; Haim MS.; Lorenzo =.; Molina V.; Perandones C.; Poklepovich T.; Pontoriero A.; Russo M.; Sanchez Loria J.; Tuduri E.
	hCoV-19/Argentina/INEI117130/2021	EPI_ISL_9192152	2021-12-30	Argentina	BA.1	Avaro M.; Baumeister E.; Benedetti E.; Campos J.; Cisterna D.; Dattero ME; De Belder D.; Haim MS.; Lorenzo =.; Molina V.; Perandones C.; Poklepovich T.; Pontoriero A.; Russo M.; Sanchez Loria J.; Tuduri E.
	hCoV-19/Argentina/INEI117171/2021	EPI_ISL_9192024	2021-12-30	Argentina	BA.1.1	Avaro M.; Baumeister E.; Benedetti E.; Campos J.; Cisterna D.; Dattero ME; De Belder D.; Haim MS.; Lorenzo =.; Molina V.; Perandones C.; Poklepovich T.; Pontoriero A.; Russo M.; Sanchez Loria J.; Tuduri E.
	hCoV-19/Argentina/INEI117173/2021	EPI_ISL_9192025	2021-12-30	Argentina	BA.1.1	Avaro M.; Baumeister E.; Benedetti E.; Campos J.; Cisterna D.; Dattero ME; De Belder D.; Haim MS.; Lorenzo =.; Molina V.; Perandones C.; Poklepovich T.; Pontoriero A.; Russo M.; Sanchez Loria J.; Tuduri E.
	hCoV-19/Argentina/INEI117202/2021	EPI_ISL_9192250	2021-12-30	Argentina	BA.1	Avaro M.; Baumeister E.; Benedetti E.; Campos J.; Cisterna D.; Dattero ME; De Belder D.; Haim MS.; Lorenzo =.; Molina V.; Perandones C.; Poklepovich T.; Pontoriero A.; Russo M.; Sanchez Loria J.; Tuduri E.
	hCoV-19/Argentina/INEI117212/2021	EPI_ISL_9191922	2021-12-30	Argentina	BA.1.1	Avaro M.; Baumeister E.; Benedetti E.; Campos J.; Cisterna D.; Dattero ME; De Belder D.; Haim MS.; Lorenzo =.; Molina V.; Perandones C.; Poklepovich T.; Pontoriero A.; Russo M.; Sanchez Loria J.; Tuduri E.
	hCoV-19/Argentina/INEI117285/2021	EPI_ISL_9192164	2021-12-30	Argentina	BA.1.1	Avaro M.; Baumeister E.; Benedetti E.; Campos J.; Cisterna D.; Dattero ME; De Belder D.; Haim MS.; Lorenzo =.; Molina V.; Perandones C.; Poklepovich T.; Pontoriero A.; Russo M.; Sanchez Loria J.; Tuduri E.
	hCoV-19/Argentina/INEI117286/2021	EPI_ISL_9192165	2021-12-30	Argentina	BA.1.1	Avaro M.; Baumeister E.; Benedetti E.; Campos J.; Cisterna D.; Dattero ME; De Belder D.; Haim MS.; Lorenzo =.; Molina V.; Perandones C.; Poklepovich T.; Pontoriero A.; Russo M.; Sanchez Loria J.; Tuduri E.
	hCoV-19/Argentina/INEI117417/2021	EPI_ISL_9191878	2021-12-30	Argentina	BA.1.1	Avaro M.; Baumeister E.; Benedetti E.; Campos J.; Cisterna D.; Dattero ME; De Belder D.; Haim MS.; Lorenzo =.; Molina V.; Perandones C.; Poklepovich T.; Pontoriero A.; Russo M.; Sanchez Loria J.; Tuduri E.
	hCoV-19/Argentina/INEI117426/2021	EPI_ISL_9191884	2021-12-30	Argentina	BA.1.1	Avaro M.; Baumeister E.; Benedetti E.; Campos J.; Cisterna D.; Dattero ME; De Belder D.; Haim MS.; Lorenzo =.; Molina V.; Perandones C.; Poklepovich T.; Pontoriero A.; Russo M.; Sanchez Loria J.; Tuduri E.
	hCoV-19/Argentina/INEI117684/2021	EPI_ISL_9191670	2021-12-30	Argentina	BA.1.1	Avaro M.; Baumeister E.; Benedetti E.; Campos J.; Cisterna D.; Dattero ME; De Belder D.; Haim MS.; Lorenzo =.; Molina V.; Perandones C.; Poklepovich T.; Pontoriero A.; Russo M.; Sanchez Loria J.; Tuduri E.
	hCoV-19/Argentina/INEI118900/2021	EPI_ISL_9861248	2021-12-30	Argentina	BA.1.1	Avaro M.; Baumeister E.; Benedetti E.; Campos J.; Cisterna D.; Dattero ME; De Belder D.; Haim MS.; Lorenzo =.; Molina V.; Perandones C.; Poklepovich T.; Pontoriero A.; Russo M.; Sanchez Loria J.; Tuduri E.
	hCoV-19/Argentina/INEI118904/2021	EPI_ISL_9861252	2021-12-30	Argentina	BA.1	Avaro M.; Baumeister E.; Benedetti E.; Campos J.; Cisterna D.; Dattero ME; De Belder D.; Haim MS.; Lorenzo =.; Molina V.; Perandones C.; Poklepovich T.; Pontoriero A.; Russo M.; Sanchez Loria J.; Tuduri E.
	hCoV-19/Argentina/INEI118922/2021	EPI_ISL_9861268	2021-12-30	Argentina	BA.1	Avaro M.; Baumeister E.; Benedetti E.; Campos J.; Cisterna D.; Dattero ME; De Belder D.; Haim MS.; Lorenzo =.; Molina V.; Perandones C.; Poklepovich T.; Pontoriero A.; Russo M.; Sanchez Loria J.; Tuduri E.
	hCoV-19/Argentina/INEI119060/2022	EPI_ISL_10080918	2021-12-30	Argentina	BA.1.1	Barbas, G.; Castro, G.; Debat, H.; F.D.; Fernández; Goya, S.; Lucca, A.; M.B.; Marquez, N.; Pisano; Re, V.; Sicilia, P.; Zeballos, M.
	hCoV-19/Argentina/PAIS-G0714/2021	EPI_ISL_8938136	2021-12-30	Argentina	BA.1.1	Avaro M.; Baumeister E.; Benedetti E.; Campos J.; Cisterna D.; Dattero ME; De Belder D.; Haim MS.; Lorenzo F.; Molina V.; Perandones C.; Poklepovich T.; Pontoriero A.; Russo M.; Sanchez Loria J.; Tuduri E.
	hCoV-19/Argentina/INEI116772/2021	EPI_ISL_9192134	2021-12-31	Argentina	BA.1	Avaro M.; Baumeister E.; Benedetti E.; Campos J.; Cisterna D.; Dattero ME; De Belder D.; Haim MS.; Lorenzo =.; Molina V.; Perandones C.; Poklepovich T.; Pontoriero A.; Russo M.; Sanchez Loria J.; Tuduri E.
	hCoV-19/Argentina/INEI116773/2021	EPI_ISL_9192135	2021-12-31	Argentina	BA.1.1	Avaro M.; Baumeister E.; Benedetti E.; Campos J.; Cisterna D.; Dattero ME; De Belder D.; Haim MS.; Lorenzo =.; Molina V.; Perandones C.; Poklepovich T.; Pontoriero A.; Russo M.; Sanchez Loria J.; Tuduri E.
	hCoV-19/Argentina/INEI116921/2021	EPI_ISL_9191905	2021-12-31	Argentina	BA.1.1	Avaro M.; Baumeister E.; Benedetti E.; Campos J.; Cisterna D.; Dattero ME; De Belder D.; Haim MS.; Lorenzo =.; Molina V.; Perandones C.; Poklepovich T.; Pontoriero A.; Russo M.; Sanchez Loria J.; Tuduri E.
	hCoV-19/Argentina/INEI116924/2021	EPI_ISL_9192249	2021-12-31	Argentina	BA.1.1	Avaro M.; Baumeister E.; Benedetti E.; Campos J.; Cisterna D.; Dattero ME; De Belder D.; Haim MS.; Lorenzo =.; Molina V.; Perandones C.; Poklepovich T.; Pontoriero A.; Russo M.; Sanchez Loria J.; Tuduri E.
	hCoV-19/Argentina/INEI116925/2021	EPI_ISL_9191907	2021-12-31	Argentina	BA.1.1	Avaro M.; Baumeister E.; Benedetti E.; Campos J.; Cisterna D.; Dattero ME; De Belder D.; Haim MS.; Lorenzo =.; Molina V.; Perandones C.; Poklepovich T.; Pontoriero A.; Russo M.; Sanchez Loria J.; Tuduri E.
	hCoV-19/Argentina/INEI116926/2021	EPI_ISL_9191908	2021-12-31	Argentina	BA.1.1	Avaro M.; Baumeister E.; Benedetti E.; Campos J.; Cisterna D.; Dattero ME; De Belder D.; Haim MS.; Lorenzo =.; Molina V.; Perandones C.; Poklepovich T.; Pontoriero A.; Russo M.; Sanchez Loria J.; Tuduri E.
	hCoV-19/Argentina/INEI117032/2021	EPI_ISL_9191909	2021-12-31	Argentina	BA.1.1	Avaro M.; Baumeister E.; Benedetti E.; Campos J.; Cisterna D.; Dattero ME; De Belder D.; Haim MS.; Lorenzo =.; Molina V.; Perandones C.; Poklepovich T.; Pontoriero A.; Russo M.; Sanchez Loria J.; Tuduri E.
	hCoV-19/Argentina/INEI117035/2021	EPI_ISL_9191910	2021-12-31	Argentina	BA.1.1	Avaro M.; Baumeister E.; Benedetti E.; Campos J.; Cisterna D.; Dattero ME; De Belder D.; Haim MS.; Lorenzo =.; Molina V.; Perandones C.; Poklepovich T.; Pontoriero A.; Russo M.; Sanchez Loria J.; Tuduri E.
	hCoV-19/Argentina/INEI117040/2021	EPI_ISL_9191695	2021-12-31	Argentina	BA.1	Avaro M.; Baumeister E.; Benedetti E.; Campos J.; Cisterna D.; Dattero ME; De Belder D.; Haim MS.; Lorenzo =.; Molina V.; Perandones C.; Poklepovich T.; Pontoriero A.; Russo M.; Sanchez Loria J.; Tuduri E.
	hCoV-19/Argentina/INEI117044/2021	EPI_ISL_9191912	2021-12-31	Argentina	BA.1.1	Avaro M.; Baumeister E.; Benedetti E.; Campos J.; Cisterna D.; Dattero ME; De Belder D.; Haim MS.; Lorenzo =.; Molina V.; Perandones C.; Poklepovich T.; Pontoriero A.; Russo M.; Sanchez Loria J.; Tuduri E.
	hCoV-19/Argentina/INEI117046/2021	EPI_ISL_9191913	2021-12-31	Argentina	BA.1.1	Avaro M.; Baumeister E.; Benedetti E.; Campos J.; Cisterna D.; Dattero ME; De Belder D.; Haim MS.; Lorenzo =.; Molina V.; Perandones C.; Poklepovich T.; Pontoriero A.; Russo M.; Sanchez Loria J.; Tuduri E.
	hCoV-19/Argentina/INEI117131/2021	EPI_ISL_9192153	2021-12-31	Argentina	BA.1	Avaro M.; Baumeister E.; Benedetti E.; Campos J.; Cisterna D.; Dattero ME; De Belder D.; Haim MS.; Lorenzo =.; Molina V.; Perandones C.; Poklepovich T.; Pontoriero A.; Russo M.; Sanchez Loria J.; Tuduri E.
	hCoV-19/Argentina/INEI117149/2021	EPI_ISL_9192208	2021-12-31	Argentina	BA.1.1	Avaro M.; Baumeister E.; Benedetti E.; Campos J.; Cisterna D.; Dattero ME; De Belder D.; Haim MS.; Lorenzo =.; Molina V.; Perandones C.; Poklepovich T.; Pontoriero A.; Russo M.; Sanchez Loria J.; Tuduri E.
	hCoV-19/Argentina/INEI117207/2021	EPI_ISL_9192251	2021-12-31	Argentina	BA.1.1	Avaro M.; Baumeister E.; Benedetti E.; Campos J.; Cisterna D.; Dattero ME; De Belder D.; Haim MS.; Lorenzo =.; Molina V.; Perandones C.; Poklepovich T.; Pontoriero A.; Russo M.; Sanchez Loria J.; Tuduri E.
	hCoV-19/Argentina/INEI117223/2021	EPI_ISL_9191791	2021-12-31	Argentina	BA.1.1	Avaro M.; Baumeister E.; Benedetti E.; Campos J.; Cisterna D.; Dattero ME; De Belder D.; Haim MS.; Lorenzo =.; Molina V.; Perandones C.; Poklepovich T.; Pontoriero A.; Russo M.; Sanchez Loria J.; Tuduri E.
	hCoV-19/Argentina/INEI117287/2021	EPI_ISL_9192166	2021-12-31	Argentina	BA.1.1	Avaro M.; Baumeister E.; Benedetti E.; Campos J.; Cisterna D.; Dattero ME; De Belder D.; Haim MS.; Lorenzo =.; Molina V.; Perandones C.; Poklepovich T.; Pontoriero A.; Russo M.; Sanchez Loria J.; Tuduri E.
	hCoV-19/Argentina/INEI117413/2021	EPI_ISL_9191874	2021-12-31	Argentina	BA.1.1	Avaro M.; Baumeister E.; Benedetti E.; Campos J.; Cisterna D.; Dattero ME; De Belder D.; Haim MS.; Lorenzo =.; Molina V.; Perandones C.; Poklepovich T.; Pontoriero A.; Russo M.; Sanchez Loria J.; Tuduri E.
	hCoV-19/Argentina/INEI117425/2021	EPI_ISL_9191883	2021-12-31	Argentina	BA.1.1	Avaro M.; Baumeister E.; Benedetti E.; Campos J.; Cisterna D.; Dattero ME; De Belder D.; Haim MS.; Lorenzo =.; Molina V.; Perandones C.; Poklepovich T.; Pontoriero A.; Russo M.; Sanchez Loria J.; Tuduri E.
	hCoV-19/Argentina/INEI118906/2021	EPI_ISL_9861254	2021-12-31	Argentina	BA.1	Avaro M.; Baumeister E.; Benedetti E.; Campos J.; Cisterna D.; Dattero ME; De Belder D.; Haim MS.; Lorenzo =.; Molina V.; Perandones C.; Poklepovich T.; Pontoriero A.; Russo M.; Sanchez Loria J.; Tuduri E.
	hCoV-19/Argentina/PAIS-G0706/2021	EPI_ISL_8938133	2021-12-31	Argentina	BA.1.1	Avaro M.; Baumeister E.; Benedetti E.; Campos J.; Cisterna D.; Dattero ME; De Belder D.; Haim MS.; Lorenzo F.; Molina V.; Perandones C.; Poklepovich T.; Pontoriero A.; Russo M.; Sanchez Loria J.; Tuduri E.
	hCoV-19/Argentina/PAIS-G0711/2021	EPI_ISL_8938134	2021-12-31	Argentina	BA.1.1	Avaro M.; Baumeister E.; Benedetti E.; Campos J.; Cisterna D.; Dattero ME; De Belder D.; Haim MS.; Lorenzo F.; Molina V.; Perandones C.; Poklepovich T.; Pontoriero A.; Russo M.; Sanchez Loria J.; Tuduri E.
	hCoV-19/Argentina/PAIS-G0713/2021	EPI_ISL_8938135	2021-12-31	Argentina	BA.1.1	Avaro M.; Baumeister E.; Benedetti E.; Campos J.; Cisterna D.; Dattero ME; De Belder D.; Haim MS.; Lorenzo F.; Molina V.; Perandones C.; Poklepovich T.; Pontoriero A.; Russo M.; Sanchez Loria J.; Tuduri E.
	hCoV-19/Argentina/INEI117036/2022	EPI_ISL_9191911	2022-01-01	Argentina	BA.1.1	Avaro M.; Baumeister E.; Benedetti E.; Campos J.; Cisterna D.; Dattero ME; De Belder D.; Haim MS.; Lorenzo =.; Molina V.; Perandones C.; Poklepovich T.; Pontoriero A.; Russo M.; Sanchez Loria J.; Tuduri E.
	hCoV-19/Argentina/INEI117132/2022	EPI_ISL_9192154	2022-01-01	Argentina	BA.1.1	Avaro M.; Baumeister E.; Benedetti E.; Campos J.; Cisterna D.; Dattero ME; De Belder D.; Haim MS.; Lorenzo =.; Molina V.; Perandones C.; Poklepovich T.; Pontoriero A.; Russo M.; Sanchez Loria J.; Tuduri E.
	hCoV-19/Argentina/INEI117142/2022	EPI_ISL_9192018	2022-01-01	Argentina	BA.1.1	Avaro M.; Baumeister E.; Benedetti E.; Campos J.; Cisterna D.; Dattero ME; De Belder D.; Haim MS.; Lorenzo =.; Molina V.; Perandones C.; Poklepovich T.; Pontoriero A.; Russo M.; Sanchez Loria J.; Tuduri E.
	hCoV-19/Argentina/INEI117356/2022	EPI_ISL_9192176	2022-01-01	Argentina	BA.1.1	Avaro M.; Baumeister E.; Benedetti E.; Campos J.; Cisterna D.; Dattero ME; De Belder D.; Haim MS.; Lorenzo =.; Molina V.; Perandones C.; Poklepovich T.; Pontoriero A.; Russo M.; Sanchez Loria J.; Tuduri E.
	hCoV-19/Argentina/INEI117416/2022	EPI_ISL_9191877	2022-01-01	Argentina	BA.1.1	Avaro M.; Baumeister E.; Benedetti E.; Campos J.; Cisterna D.; Dattero ME; De Belder D.; Haim MS.; Lorenzo =.; Molina V.; Perandones C.; Poklepovich T.; Pontoriero A.; Russo M.; Sanchez Loria J.; Tuduri E.
	hCoV-19/Argentina/INEI117427/2022	EPI_ISL_9191885	2022-01-01	Argentina	BA.1.1	Avaro M.; Baumeister E.; Benedetti E.; Campos J.; Cisterna D.; Dattero ME; De Belder D.; Haim MS.; Lorenzo =.; Molina V.; Perandones C.; Poklepovich T.; Pontoriero A.; Russo M.; Sanchez Loria J.; Tuduri E.
	hCoV-19/Argentina/INEI118907/2022	EPI_ISL_9861255	2022-01-01	Argentina	BA.1	Avaro M.; Baumeister E.; Benedetti E.; Campos J.; Cisterna D.; Dattero ME; De Belder D.; Haim MS.; Lorenzo =.; Molina V.; Perandones C.; Poklepovich T.; Pontoriero A.; Russo M.; Sanchez Loria J.; Tuduri E.
	hCoV-19/Argentina/INEI116769/2022	EPI_ISL_9192133	2022-01-02	Argentina	BA.1.1	Avaro M.; Baumeister E.; Benedetti E.; Campos J.; Cisterna D.; Dattero ME; De Belder D.; Haim MS.; Lorenzo =.; Molina V.; Perandones C.; Poklepovich T.; Pontoriero A.; Russo M.; Sanchez Loria J.; Tuduri E.
	hCoV-19/Argentina/INEI116904/2022	EPI_ISL_9191864	2022-01-02	Argentina	BA.1.1	Avaro M.; Baumeister E.; Benedetti E.; Campos J.; Cisterna D.; Dattero ME; De Belder D.; Haim MS.; Lorenzo =.; Molina V.; Perandones C.; Poklepovich T.; Pontoriero A.; Russo M.; Sanchez Loria J.; Tuduri E.
	hCoV-19/Argentina/INEI117133/2022	EPI_ISL_9192068	2022-01-02	Argentina	BA.1	Avaro M.; Baumeister E.; Benedetti E.; Campos J.; Cisterna D.; Dattero ME; De Belder D.; Haim MS.; Lorenzo =.; Molina V.; Perandones C.; Poklepovich T.; Pontoriero A.; Russo M.; Sanchez Loria J.; Tuduri E.
	hCoV-19/Argentina/INEI117199/2022	EPI_ISL_9191720	2022-01-02	Argentina	BA.1.1	Avaro M.; Baumeister E.; Benedetti E.; Campos J.; Cisterna D.; Dattero ME; De Belder D.; Haim MS.; Lorenzo =.; Molina V.; Perandones C.; Poklepovich T.; Pontoriero A.; Russo M.; Sanchez Loria J.; Tuduri E.
	hCoV-19/Argentina/INEI117221/2022	EPI_ISL_9191926	2022-01-02	Argentina	BA.1.1	Avaro M.; Baumeister E.; Benedetti E.; Campos J.; Cisterna D.; Dattero ME; De Belder D.; Haim MS.; Lorenzo =.; Molina V.; Perandones C.; Poklepovich T.; Pontoriero A.; Russo M.; Sanchez Loria J.; Tuduri E.
	hCoV-19/Argentina/INEI117339/2022	EPI_ISL_9192170	2022-01-02	Argentina	BA.1.1	Avaro M.; Baumeister E.; Benedetti E.; Campos J.; Cisterna D.; Dattero ME; De Belder D.; Haim MS.; Lorenzo =.; Molina V.; Perandones C.; Poklepovich T.; Pontoriero A.; Russo M.; Sanchez Loria J.; Tuduri E.
	hCoV-19/Argentina/INEI117340/2022	EPI_ISL_9192171	2022-01-02	Argentina	BA.1.1	Avaro M.; Baumeister E.; Benedetti E.; Campos J.; Cisterna D.; Dattero ME; De Belder D.; Haim MS.; Lorenzo =.; Molina V.; Perandones C.; Poklepovich T.; Pontoriero A.; Russo M.; Sanchez Loria J.; Tuduri E.
	hCoV-19/Argentina/INEI117343/2022	EPI_ISL_9192172	2022-01-02	Argentina	BA.1.1	Avaro M.; Baumeister E.; Benedetti E.; Campos J.; Cisterna D.; Dattero ME; De Belder D.; Haim MS.; Lorenzo =.; Molina V.; Perandones C.; Poklepovich T.; Pontoriero A.; Russo M.; Sanchez Loria J.; Tuduri E.
	hCoV-19/Argentina/INEI117345/2022	EPI_ISL_9192174	2022-01-02	Argentina	BA.1.1	Avaro M.; Baumeister E.; Benedetti E.; Campos J.; Cisterna D.; Dattero ME; De Belder D.; Haim MS.; Lorenzo =.; Molina V.; Perandones C.; Poklepovich T.; Pontoriero A.; Russo M.; Sanchez Loria J.; Tuduri E.
	hCoV-19/Argentina/INEI117414/2022	EPI_ISL_9191875	2022-01-02	Argentina	BA.1.1	Avaro M.; Baumeister E.; Benedetti E.; Campos J.; Cisterna D.; Dattero ME; De Belder D.; Haim MS.; Lorenzo =.; Molina V.; Perandones C.; Poklepovich T.; Pontoriero A.; Russo M.; Sanchez Loria J.; Tuduri E.
	hCoV-19/Argentina/INEI117685/2022	EPI_ISL_9191748	2022-01-02	Argentina	BA.1.1	Avaro M.; Baumeister E.; Benedetti E.; Campos J.; Cisterna D.; Dattero ME; De Belder D.; Haim MS.; Lorenzo =.; Molina V.; Perandones C.; Poklepovich T.; Pontoriero A.; Russo M.; Sanchez Loria J.; Tuduri E.
	hCoV-19/Argentina/INEI117805/2022	EPI_ISL_9192235	2022-01-02	Argentina	BA.1.1	Avaro M.; Baumeister E.; Benedetti E.; Campos J.; Cisterna D.; Dattero ME; De Belder D.; Haim MS.; Lorenzo =.; Molina V.; Perandones C.; Poklepovich T.; Pontoriero A.; Russo M.; Sanchez Loria J.; Tuduri E.
	hCoV-19/Argentina/INEI117897/2022	EPI_ISL_9191721	2022-01-02	Argentina	BA.1	Avaro M.; Baumeister E.; Benedetti E.; Campos J.; Cisterna D.; Dattero ME; De Belder D.; Haim MS.; Lorenzo =.; Molina V.; Perandones C.; Poklepovich T.; Pontoriero A.; Russo M.; Sanchez Loria J.; Tuduri E.
	hCoV-19/Argentina/INEI118910/2022	EPI_ISL_9861257	2022-01-02	Argentina	BA.1	Avaro M.; Baumeister E.; Benedetti E.; Campos J.; Cisterna D.; Dattero ME; De Belder D.; Haim MS.; Lorenzo =.; Molina V.; Perandones C.; Poklepovich T.; Pontoriero A.; Russo M.; Sanchez Loria J.; Tuduri E.
	hCoV-19/Argentina/INEI118912/2022	EPI_ISL_9861259	2022-01-02	Argentina	BA.1.1	Avaro M.; Baumeister E.; Benedetti E.; Campos J.; Cisterna D.; Dattero ME; De Belder D.; Haim MS.; Lorenzo =.; Molina V.; Perandones C.; Poklepovich T.; Pontoriero A.; Russo M.; Sanchez Loria J.; Tuduri E.
	hCoV-19/Argentina/PAIS-G0701/2021	EPI_ISL_8938132	2022-01-02	Argentina	BA.1.1	Avaro M.; Baumeister E.; Benedetti E.; Campos J.; Cisterna D.; Dattero ME; De Belder D.; Haim MS.; Lorenzo F.; Molina V.; Perandones C.; Poklepovich T.; Pontoriero A.; Russo M.; Sanchez Loria J.; Tuduri E.
	hCoV-19/Argentina/INEI116888/2022	EPI_ISL_9192057	2022-01-03	Argentina	BA.1.1	Avaro M.; Baumeister E.; Benedetti E.; Campos J.; Cisterna D.; Dattero ME; De Belder D.; Haim MS.; Lorenzo =.; Molina V.; Perandones C.; Poklepovich T.; Pontoriero A.; Russo M.; Sanchez Loria J.; Tuduri E.
	hCoV-19/Argentina/INEI116900/2022	EPI_ISL_9192058	2022-01-03	Argentina	BA.1	Avaro M.; Baumeister E.; Benedetti E.; Campos J.; Cisterna D.; Dattero ME; De Belder D.; Haim MS.; Lorenzo =.; Molina V.; Perandones C.; Poklepovich T.; Pontoriero A.; Russo M.; Sanchez Loria J.; Tuduri E.
	hCoV-19/Argentina/INEI116957/2022	EPI_ISL_9192042	2022-01-03	Argentina	BA.1.1	Avaro M.; Baumeister E.; Benedetti E.; Campos J.; Cisterna D.; Dattero ME; De Belder D.; Haim MS.; Lorenzo =.; Molina V.; Perandones C.; Poklepovich T.; Pontoriero A.; Russo M.; Sanchez Loria J.; Tuduri E.
	hCoV-19/Argentina/INEI116998/2022	EPI_ISL_9192061	2022-01-03	Argentina	BA.1.1	Avaro M.; Baumeister E.; Benedetti E.; Campos J.; Cisterna D.; Dattero ME; De Belder D.; Haim MS.; Lorenzo =.; Molina V.; Perandones C.; Poklepovich T.; Pontoriero A.; Russo M.; Sanchez Loria J.; Tuduri E.
	hCoV-19/Argentina/INEI116999/2022	EPI_ISL_9192062	2022-01-03	Argentina	BA.1.1	Avaro M.; Baumeister E.; Benedetti E.; Campos J.; Cisterna D.; Dattero ME; De Belder D.; Haim MS.; Lorenzo =.; Molina V.; Perandones C.; Poklepovich T.; Pontoriero A.; Russo M.; Sanchez Loria J.; Tuduri E.
	hCoV-19/Argentina/INEI117018/2022	EPI_ISL_9191834	2022-01-03	Argentina	BA.1.1	Avaro M.; Baumeister E.; Benedetti E.; Campos J.; Cisterna D.; Dattero ME; De Belder D.; Haim MS.; Lorenzo =.; Molina V.; Perandones C.; Poklepovich T.; Pontoriero A.; Russo M.; Sanchez Loria J.; Tuduri E.
	hCoV-19/Argentina/INEI117019/2022	EPI_ISL_9192065	2022-01-03	Argentina	BA.1	Avaro M.; Baumeister E.; Benedetti E.; Campos J.; Cisterna D.; Dattero ME; De Belder D.; Haim MS.; Lorenzo =.; Molina V.; Perandones C.; Poklepovich T.; Pontoriero A.; Russo M.; Sanchez Loria J.; Tuduri E.
	hCoV-19/Argentina/INEI117021/2022	EPI_ISL_9192148	2022-01-03	Argentina	BA.1.1	Avaro M.; Baumeister E.; Benedetti E.; Campos J.; Cisterna D.; Dattero ME; De Belder D.; Haim MS.; Lorenzo =.; Molina V.; Perandones C.; Poklepovich T.; Pontoriero A.; Russo M.; Sanchez Loria J.; Tuduri E.
	hCoV-19/Argentina/INEI117023/2022	EPI_ISL_9192066	2022-01-03	Argentina	BA.1.1	Avaro M.; Baumeister E.; Benedetti E.; Campos J.; Cisterna D.; Dattero ME; De Belder D.; Haim MS.; Lorenzo =.; Molina V.; Perandones C.; Poklepovich T.; Pontoriero A.; Russo M.; Sanchez Loria J.; Tuduri E.
	hCoV-19/Argentina/INEI117135/2022	EPI_ISL_9192017	2022-01-03	Argentina	BA.1.1	Avaro M.; Baumeister E.; Benedetti E.; Campos J.; Cisterna D.; Dattero ME; De Belder D.; Haim MS.; Lorenzo =.; Molina V.; Perandones C.; Poklepovich T.; Pontoriero A.; Russo M.; Sanchez Loria J.; Tuduri E.
	hCoV-19/Argentina/INEI117136/2022	EPI_ISL_9191918	2022-01-03	Argentina	BA.1	Avaro M.; Baumeister E.; Benedetti E.; Campos J.; Cisterna D.; Dattero ME; De Belder D.; Haim MS.; Lorenzo =.; Molina V.; Perandones C.; Poklepovich T.; Pontoriero A.; Russo M.; Sanchez Loria J.; Tuduri E.
	hCoV-19/Argentina/INEI117137/2022	EPI_ISL_9191757	2022-01-03	Argentina	BA.1.1	Avaro M.; Baumeister E.; Benedetti E.; Campos J.; Cisterna D.; Dattero ME; De Belder D.; Haim MS.; Lorenzo =.; Molina V.; Perandones C.; Poklepovich T.; Pontoriero A.; Russo M.; Sanchez Loria J.; Tuduri E.
	hCoV-19/Argentina/INEI117194/2022	EPI_ISL_9192269	2022-01-03	Argentina	BA.1	Avaro M.; Baumeister E.; Benedetti E.; Campos J.; Cisterna D.; Dattero ME; De Belder D.; Haim MS.; Lorenzo =.; Molina V.; Perandones C.; Poklepovich T.; Pontoriero A.; Russo M.; Sanchez Loria J.; Tuduri E.
	hCoV-19/Argentina/INEI117291/2022	EPI_ISL_9191928	2022-01-03	Argentina	BA.1.1	Avaro M.; Baumeister E.; Benedetti E.; Campos J.; Cisterna D.; Dattero ME; De Belder D.; Haim MS.; Lorenzo =.; Molina V.; Perandones C.; Poklepovich T.; Pontoriero A.; Russo M.; Sanchez Loria J.; Tuduri E.
	hCoV-19/Argentina/INEI117347/2022	EPI_ISL_9192175	2022-01-03	Argentina	BA.1	Avaro M.; Baumeister E.; Benedetti E.; Campos J.; Cisterna D.; Dattero ME; De Belder D.; Haim MS.; Lorenzo =.; Molina V.; Perandones C.; Poklepovich T.; Pontoriero A.; Russo M.; Sanchez Loria J.; Tuduri E.
	hCoV-19/Argentina/INEI117518/2022	EPI_ISL_9191781	2022-01-03	Argentina	BA.1.1	Avaro M.; Baumeister E.; Benedetti E.; Campos J.; Cisterna D.; Dattero ME; De Belder D.; Haim MS.; Lorenzo =.; Molina V.; Perandones C.; Poklepovich T.; Pontoriero A.; Russo M.; Sanchez Loria J.; Tuduri E.
	hCoV-19/Argentina/INEI117686/2022	EPI_ISL_9192258	2022-01-03	Argentina	BA.1.1	Avaro M.; Baumeister E.; Benedetti E.; Campos J.; Cisterna D.; Dattero ME; De Belder D.; Haim MS.; Lorenzo =.; Molina V.; Perandones C.; Poklepovich T.; Pontoriero A.; Russo M.; Sanchez Loria J.; Tuduri E.
	hCoV-19/Argentina/INEI117699/2022	EPI_ISL_9192259	2022-01-03	Argentina	BA.1.1	Avaro M.; Baumeister E.; Benedetti E.; Campos J.; Cisterna D.; Dattero ME; De Belder D.; Haim MS.; Lorenzo =.; Molina V.; Perandones C.; Poklepovich T.; Pontoriero A.; Russo M.; Sanchez Loria J.; Tuduri E.
	hCoV-19/Argentina/INEI117741/2022	EPI_ISL_9191738	2022-01-03	Argentina	BA.1	Avaro M.; Baumeister E.; Benedetti E.; Campos J.; Cisterna D.; Dattero ME; De Belder D.; Haim MS.; Lorenzo =.; Molina V.; Perandones C.; Poklepovich T.; Pontoriero A.; Russo M.; Sanchez Loria J.; Tuduri E.
	hCoV-19/Argentina/INEI117804/2022	EPI_ISL_9191932	2022-01-03	Argentina	BA.1.1	Avaro M.; Baumeister E.; Benedetti E.; Campos J.; Cisterna D.; Dattero ME; De Belder D.; Haim MS.; Lorenzo =.; Molina V.; Perandones C.; Poklepovich T.; Pontoriero A.; Russo M.; Sanchez Loria J.; Tuduri E.
	hCoV-19/Argentina/INEI118275/2022	EPI_ISL_9861039	2022-01-03	Argentina	BA.1.1	Avaro M.; Baumeister E.; Benedetti E.; Campos J.; Cisterna D.; Dattero ME; De Belder D.; Haim MS.; Lorenzo =.; Molina V.; Perandones C.; Poklepovich T.; Pontoriero A.; Russo M.; Sanchez Loria J.; Tuduri E.
	hCoV-19/Argentina/INEI118276/2022	EPI_ISL_9861040	2022-01-03	Argentina	BA.1.1	Avaro M.; Baumeister E.; Benedetti E.; Campos J.; Cisterna D.; Dattero ME; De Belder D.; Haim MS.; Lorenzo =.; Molina V.; Perandones C.; Poklepovich T.; Pontoriero A.; Russo M.; Sanchez Loria J.; Tuduri E.
	hCoV-19/Argentina/INEI118791/2022	EPI_ISL_9861204	2022-01-03	Argentina	BA.1.1	Avaro M.; Baumeister E.; Benedetti E.; Campos J.; Cisterna D.; Dattero ME; De Belder D.; Haim MS.; Lorenzo =.; Molina V.; Perandones C.; Poklepovich T.; Pontoriero A.; Russo M.; Sanchez Loria J.; Tuduri E.
	hCoV-19/Argentina/INEI118913/2022	EPI_ISL_9861260	2022-01-03	Argentina	BA.1	Avaro M.; Baumeister E.; Benedetti E.; Campos J.; Cisterna D.; Dattero ME; De Belder D.; Haim MS.; Lorenzo =.; Molina V.; Perandones C.; Poklepovich T.; Pontoriero A.; Russo M.; Sanchez Loria J.; Tuduri E.
	hCoV-19/Argentina/INEI118918/2022	EPI_ISL_9861264	2022-01-03	Argentina	BA.1	Avaro M.; Baumeister E.; Benedetti E.; Campos J.; Cisterna D.; Dattero ME; De Belder D.; Haim MS.; Lorenzo =.; Molina V.; Perandones C.; Poklepovich T.; Pontoriero A.; Russo M.; Sanchez Loria J.; Tuduri E.
	hCoV-19/Argentina/INEI119076/2022	EPI_ISL_10080926	2022-01-03	Argentina	BA.1	Barbas, G.; Castro, G.; Debat, H.; F.D.; Fernández; Goya, S.; Lucca, A.; M.B.; Marquez, N.; Pisano; Re, V.; Sicilia, P.; Zeballos, M.
	hCoV-19/Argentina/INEI119077/2022	EPI_ISL_10080927	2022-01-03	Argentina	BA.1	Barbas, G.; Castro, G.; Debat, H.; F.D.; Fernández; Goya, S.; Lucca, A.; M.B.; Marquez, N.; Pisano; Re, V.; Sicilia, P.; Zeballos, M.
	hCoV-19/Argentina/INEI119088/2022	EPI_ISL_10080936	2022-01-03	Argentina	BA.1.1	Barbas, G.; Castro, G.; Debat, H.; F.D.; Fernández; Goya, S.; Lucca, A.; M.B.; Marquez, N.; Pisano; Re, V.; Sicilia, P.; Zeballos, M.
	hCoV-19/Argentina/PAIS-G0699/2021	EPI_ISL_8938131	2022-01-03	Argentina	BA.1.1	Avaro M.; Baumeister E.; Benedetti E.; Campos J.; Cisterna D.; Dattero ME; De Belder D.; Haim MS.; Lorenzo F.; Molina V.; Perandones C.; Poklepovich T.; Pontoriero A.; Russo M.; Sanchez Loria J.; Tuduri E.
	hCoV-19/Argentina/PAIS-G0718/2021	EPI_ISL_8938138	2022-01-03	Argentina	BA.1.1	Avaro M.; Baumeister E.; Benedetti E.; Campos J.; Cisterna D.; Dattero ME; De Belder D.; Haim MS.; Lorenzo F.; Molina V.; Perandones C.; Poklepovich T.; Pontoriero A.; Russo M.; Sanchez Loria J.; Tuduri E.
	hCoV-19/Argentina/INEI116996/2022	EPI_ISL_9192059	2022-01-04	Argentina	BA.1	Avaro M.; Baumeister E.; Benedetti E.; Campos J.; Cisterna D.; Dattero ME; De Belder D.; Haim MS.; Lorenzo =.; Molina V.; Perandones C.; Poklepovich T.; Pontoriero A.; Russo M.; Sanchez Loria J.; Tuduri E.
	hCoV-19/Argentina/INEI116997/2022	EPI_ISL_9192060	2022-01-04	Argentina	BA.1	Avaro M.; Baumeister E.; Benedetti E.; Campos J.; Cisterna D.; Dattero ME; De Belder D.; Haim MS.; Lorenzo =.; Molina V.; Perandones C.; Poklepovich T.; Pontoriero A.; Russo M.; Sanchez Loria J.; Tuduri E.
	hCoV-19/Argentina/INEI117143/2022	EPI_ISL_9192019	2022-01-04	Argentina	BA.1.1	Avaro M.; Baumeister E.; Benedetti E.; Campos J.; Cisterna D.; Dattero ME; De Belder D.; Haim MS.; Lorenzo =.; Molina V.; Perandones C.; Poklepovich T.; Pontoriero A.; Russo M.; Sanchez Loria J.; Tuduri E.
	hCoV-19/Argentina/INEI117145/2022	EPI_ISL_9192049	2022-01-04	Argentina	BA.1.1	Avaro M.; Baumeister E.; Benedetti E.; Campos J.; Cisterna D.; Dattero ME; De Belder D.; Haim MS.; Lorenzo =.; Molina V.; Perandones C.; Poklepovich T.; Pontoriero A.; Russo M.; Sanchez Loria J.; Tuduri E.
	hCoV-19/Argentina/INEI117160/2022	EPI_ISL_9192021	2022-01-04	Argentina	BA.1.1	Avaro M.; Baumeister E.; Benedetti E.; Campos J.; Cisterna D.; Dattero ME; De Belder D.; Haim MS.; Lorenzo =.; Molina V.; Perandones C.; Poklepovich T.; Pontoriero A.; Russo M.; Sanchez Loria J.; Tuduri E.
	hCoV-19/Argentina/INEI117161/2022	EPI_ISL_9192022	2022-01-04	Argentina	BA.1	Avaro M.; Baumeister E.; Benedetti E.; Campos J.; Cisterna D.; Dattero ME; De Belder D.; Haim MS.; Lorenzo =.; Molina V.; Perandones C.; Poklepovich T.; Pontoriero A.; Russo M.; Sanchez Loria J.; Tuduri E.
	hCoV-19/Argentina/INEI117358/2022	EPI_ISL_9192075	2022-01-04	Argentina	BA.1.1	Avaro M.; Baumeister E.; Benedetti E.; Campos J.; Cisterna D.; Dattero ME; De Belder D.; Haim MS.; Lorenzo =.; Molina V.; Perandones C.; Poklepovich T.; Pontoriero A.; Russo M.; Sanchez Loria J.; Tuduri E.
	hCoV-19/Argentina/INEI117360/2022	EPI_ISL_9192076	2022-01-04	Argentina	BA.1.1	Avaro M.; Baumeister E.; Benedetti E.; Campos J.; Cisterna D.; Dattero ME; De Belder D.; Haim MS.; Lorenzo =.; Molina V.; Perandones C.; Poklepovich T.; Pontoriero A.; Russo M.; Sanchez Loria J.; Tuduri E.
	hCoV-19/Argentina/INEI117362/2022	EPI_ISL_9192077	2022-01-04	Argentina	BA.1.1	Avaro M.; Baumeister E.; Benedetti E.; Campos J.; Cisterna D.; Dattero ME; De Belder D.; Haim MS.; Lorenzo =.; Molina V.; Perandones C.; Poklepovich T.; Pontoriero A.; Russo M.; Sanchez Loria J.; Tuduri E.
	hCoV-19/Argentina/INEI117363/2022	EPI_ISL_9192078	2022-01-04	Argentina	BA.1	Avaro M.; Baumeister E.; Benedetti E.; Campos J.; Cisterna D.; Dattero ME; De Belder D.; Haim MS.; Lorenzo =.; Molina V.; Perandones C.; Poklepovich T.; Pontoriero A.; Russo M.; Sanchez Loria J.; Tuduri E.
	hCoV-19/Argentina/INEI117366/2022	EPI_ISL_9192079	2022-01-04	Argentina	BA.1	Avaro M.; Baumeister E.; Benedetti E.; Campos J.; Cisterna D.; Dattero ME; De Belder D.; Haim MS.; Lorenzo =.; Molina V.; Perandones C.; Poklepovich T.; Pontoriero A.; Russo M.; Sanchez Loria J.; Tuduri E.
	hCoV-19/Argentina/INEI117368/2022	EPI_ISL_9192081	2022-01-04	Argentina	BA.1	Avaro M.; Baumeister E.; Benedetti E.; Campos J.; Cisterna D.; Dattero ME; De Belder D.; Haim MS.; Lorenzo =.; Molina V.; Perandones C.; Poklepovich T.; Pontoriero A.; Russo M.; Sanchez Loria J.; Tuduri E.
	hCoV-19/Argentina/INEI117371/2022	EPI_ISL_9192177	2022-01-04	Argentina	BA.1.1	Avaro M.; Baumeister E.; Benedetti E.; Campos J.; Cisterna D.; Dattero ME; De Belder D.; Haim MS.; Lorenzo =.; Molina V.; Perandones C.; Poklepovich T.; Pontoriero A.; Russo M.; Sanchez Loria J.; Tuduri E.
	hCoV-19/Argentina/INEI117373/2022	EPI_ISL_9192082	2022-01-04	Argentina	BA.1.1	Avaro M.; Baumeister E.; Benedetti E.; Campos J.; Cisterna D.; Dattero ME; De Belder D.; Haim MS.; Lorenzo =.; Molina V.; Perandones C.; Poklepovich T.; Pontoriero A.; Russo M.; Sanchez Loria J.; Tuduri E.
	hCoV-19/Argentina/INEI117443/2022	EPI_ISL_9192185	2022-01-04	Argentina	BA.1.1	Avaro M.; Baumeister E.; Benedetti E.; Campos J.; Cisterna D.; Dattero ME; De Belder D.; Haim MS.; Lorenzo =.; Molina V.; Perandones C.; Poklepovich T.; Pontoriero A.; Russo M.; Sanchez Loria J.; Tuduri E.
	hCoV-19/Argentina/INEI117445/2022	EPI_ISL_9192186	2022-01-04	Argentina	BA.1.1	Avaro M.; Baumeister E.; Benedetti E.; Campos J.; Cisterna D.; Dattero ME; De Belder D.; Haim MS.; Lorenzo =.; Molina V.; Perandones C.; Poklepovich T.; Pontoriero A.; Russo M.; Sanchez Loria J.; Tuduri E.
	hCoV-19/Argentina/INEI117446/2022	EPI_ISL_9192187	2022-01-04	Argentina	BA.1	Avaro M.; Baumeister E.; Benedetti E.; Campos J.; Cisterna D.; Dattero ME; De Belder D.; Haim MS.; Lorenzo =.; Molina V.; Perandones C.; Poklepovich T.; Pontoriero A.; Russo M.; Sanchez Loria J.; Tuduri E.
	hCoV-19/Argentina/INEI117516/2022	EPI_ISL_9191698	2022-01-04	Argentina	BA.1	Avaro M.; Baumeister E.; Benedetti E.; Campos J.; Cisterna D.; Dattero ME; De Belder D.; Haim MS.; Lorenzo =.; Molina V.; Perandones C.; Poklepovich T.; Pontoriero A.; Russo M.; Sanchez Loria J.; Tuduri E.
	hCoV-19/Argentina/INEI117522/2022	EPI_ISL_9192191	2022-01-04	Argentina	BA.1.1	Avaro M.; Baumeister E.; Benedetti E.; Campos J.; Cisterna D.; Dattero ME; De Belder D.; Haim MS.; Lorenzo =.; Molina V.; Perandones C.; Poklepovich T.; Pontoriero A.; Russo M.; Sanchez Loria J.; Tuduri E.
	hCoV-19/Argentina/INEI117523/2022	EPI_ISL_9192192	2022-01-04	Argentina	BA.1	Avaro M.; Baumeister E.; Benedetti E.; Campos J.; Cisterna D.; Dattero ME; De Belder D.; Haim MS.; Lorenzo =.; Molina V.; Perandones C.; Poklepovich T.; Pontoriero A.; Russo M.; Sanchez Loria J.; Tuduri E.
	hCoV-19/Argentina/INEI117524/2022	EPI_ISL_9192193	2022-01-04	Argentina	BA.1	Avaro M.; Baumeister E.; Benedetti E.; Campos J.; Cisterna D.; Dattero ME; De Belder D.; Haim MS.; Lorenzo =.; Molina V.; Perandones C.; Poklepovich T.; Pontoriero A.; Russo M.; Sanchez Loria J.; Tuduri E.
	hCoV-19/Argentina/INEI117528/2022	EPI_ISL_9192197	2022-01-04	Argentina	BA.1.1	Avaro M.; Baumeister E.; Benedetti E.; Campos J.; Cisterna D.; Dattero ME; De Belder D.; Haim MS.; Lorenzo =.; Molina V.; Perandones C.; Poklepovich T.; Pontoriero A.; Russo M.; Sanchez Loria J.; Tuduri E.
	hCoV-19/Argentina/INEI117529/2022	EPI_ISL_9192198	2022-01-04	Argentina	BA.1.1	Avaro M.; Baumeister E.; Benedetti E.; Campos J.; Cisterna D.; Dattero ME; De Belder D.; Haim MS.; Lorenzo =.; Molina V.; Perandones C.; Poklepovich T.; Pontoriero A.; Russo M.; Sanchez Loria J.; Tuduri E.
	hCoV-19/Argentina/INEI117687/2022	EPI_ISL_9192277	2022-01-04	Argentina	BA.1.1	Avaro M.; Baumeister E.; Benedetti E.; Campos J.; Cisterna D.; Dattero ME; De Belder D.; Haim MS.; Lorenzo =.; Molina V.; Perandones C.; Poklepovich T.; Pontoriero A.; Russo M.; Sanchez Loria J.; Tuduri E.
	hCoV-19/Argentina/INEI117753/2022	EPI_ISL_9191779	2022-01-04	Argentina	BA.1	Avaro M.; Baumeister E.; Benedetti E.; Campos J.; Cisterna D.; Dattero ME; De Belder D.; Haim MS.; Lorenzo =.; Molina V.; Perandones C.; Poklepovich T.; Pontoriero A.; Russo M.; Sanchez Loria J.; Tuduri E.
	hCoV-19/Argentina/INEI117807/2022	EPI_ISL_9191688	2022-01-04	Argentina	BA.1.1	Avaro M.; Baumeister E.; Benedetti E.; Campos J.; Cisterna D.; Dattero ME; De Belder D.; Haim MS.; Lorenzo =.; Molina V.; Perandones C.; Poklepovich T.; Pontoriero A.; Russo M.; Sanchez Loria J.; Tuduri E.
	hCoV-19/Argentina/INEI117879/2022	EPI_ISL_9192264	2022-01-04	Argentina	BA.1.1	Avaro M.; Baumeister E.; Benedetti E.; Campos J.; Cisterna D.; Dattero ME; De Belder D.; Haim MS.; Lorenzo =.; Molina V.; Perandones C.; Poklepovich T.; Pontoriero A.; Russo M.; Sanchez Loria J.; Tuduri E.
	hCoV-19/Argentina/INEI117882/2022	EPI_ISL_9191728	2022-01-04	Argentina	BA.1	Avaro M.; Baumeister E.; Benedetti E.; Campos J.; Cisterna D.; Dattero ME; De Belder D.; Haim MS.; Lorenzo =.; Molina V.; Perandones C.; Poklepovich T.; Pontoriero A.; Russo M.; Sanchez Loria J.; Tuduri E.
	hCoV-19/Argentina/INEI117896/2022	EPI_ISL_9191856	2022-01-04	Argentina	BA.1.1	Avaro M.; Baumeister E.; Benedetti E.; Campos J.; Cisterna D.; Dattero ME; De Belder D.; Haim MS.; Lorenzo =.; Molina V.; Perandones C.; Poklepovich T.; Pontoriero A.; Russo M.; Sanchez Loria J.; Tuduri E.
	hCoV-19/Argentina/INEI118178/2022	EPI_ISL_9261696	2022-01-04	Argentina	BA.1	Avaro M.; Baumeister E.; Benedetti E.; Campos J.; Cisterna D.; Dattero ME; De Belder D.; Haim MS.; Lorenzo =.; Molina V.; Perandones C.; Poklepovich T.; Pontoriero A.; Russo M.; Sanchez Loria J.; Tuduri E.
	hCoV-19/Argentina/INEI118181/2022	EPI_ISL_9261697	2022-01-04	Argentina	BA.1.1	Avaro M.; Baumeister E.; Benedetti E.; Campos J.; Cisterna D.; Dattero ME; De Belder D.; Haim MS.; Lorenzo =.; Molina V.; Perandones C.; Poklepovich T.; Pontoriero A.; Russo M.; Sanchez Loria J.; Tuduri E.
	hCoV-19/Argentina/INEI118185/2022	EPI_ISL_9261698	2022-01-04	Argentina	BA.1	Avaro M.; Baumeister E.; Benedetti E.; Campos J.; Cisterna D.; Dattero ME; De Belder D.; Haim MS.; Lorenzo =.; Molina V.; Perandones C.; Poklepovich T.; Pontoriero A.; Russo M.; Sanchez Loria J.; Tuduri E.
	hCoV-19/Argentina/INEI118186/2022	EPI_ISL_9261699	2022-01-04	Argentina	BA.1	Avaro M.; Baumeister E.; Benedetti E.; Campos J.; Cisterna D.; Dattero ME; De Belder D.; Haim MS.; Lorenzo =.; Molina V.; Perandones C.; Poklepovich T.; Pontoriero A.; Russo M.; Sanchez Loria J.; Tuduri E.
	hCoV-19/Argentina/INEI118695/2022	EPI_ISL_9861156	2022-01-04	Argentina	BA.1.1	Avaro M.; Baumeister E.; Benedetti E.; Campos J.; Cisterna D.; Dattero ME; De Belder D.; Haim MS.; Lorenzo =.; Molina V.; Perandones C.; Poklepovich T.; Pontoriero A.; Russo M.; Sanchez Loria J.; Tuduri E.
	hCoV-19/Argentina/INEI118743/2022	EPI_ISL_9861179	2022-01-04	Argentina	BA.1.1	Avaro M.; Baumeister E.; Benedetti E.; Campos J.; Cisterna D.; Dattero ME; De Belder D.; Haim MS.; Lorenzo =.; Molina V.; Perandones C.; Poklepovich T.; Pontoriero A.; Russo M.; Sanchez Loria J.; Tuduri E.
	hCoV-19/Argentina/INEI118786/2022	EPI_ISL_9861202	2022-01-04	Argentina	BA.1.1	Avaro M.; Baumeister E.; Benedetti E.; Campos J.; Cisterna D.; Dattero ME; De Belder D.; Haim MS.; Lorenzo =.; Molina V.; Perandones C.; Poklepovich T.; Pontoriero A.; Russo M.; Sanchez Loria J.; Tuduri E.
	hCoV-19/Argentina/INEI118914/2022	EPI_ISL_9861261	2022-01-04	Argentina	BA.1	Avaro M.; Baumeister E.; Benedetti E.; Campos J.; Cisterna D.; Dattero ME; De Belder D.; Haim MS.; Lorenzo =.; Molina V.; Perandones C.; Poklepovich T.; Pontoriero A.; Russo M.; Sanchez Loria J.; Tuduri E.
	hCoV-19/Argentina/INEI118915/2022	EPI_ISL_9861262	2022-01-04	Argentina	BA.1.1	Avaro M.; Baumeister E.; Benedetti E.; Campos J.; Cisterna D.; Dattero ME; De Belder D.; Haim MS.; Lorenzo =.; Molina V.; Perandones C.; Poklepovich T.; Pontoriero A.; Russo M.; Sanchez Loria J.; Tuduri E.
	hCoV-19/Argentina/INEI118917/2022	EPI_ISL_9861263	2022-01-04	Argentina	BA.1	Avaro M.; Baumeister E.; Benedetti E.; Campos J.; Cisterna D.; Dattero ME; De Belder D.; Haim MS.; Lorenzo =.; Molina V.; Perandones C.; Poklepovich T.; Pontoriero A.; Russo M.; Sanchez Loria J.; Tuduri E.
	hCoV-19/Argentina/INEI118919/2022	EPI_ISL_9861265	2022-01-04	Argentina	BA.1	Avaro M.; Baumeister E.; Benedetti E.; Campos J.; Cisterna D.; Dattero ME; De Belder D.; Haim MS.; Lorenzo =.; Molina V.; Perandones C.; Poklepovich T.; Pontoriero A.; Russo M.; Sanchez Loria J.; Tuduri E.
	hCoV-19/Argentina/INEI118920/2022	EPI_ISL_9861266	2022-01-04	Argentina	BA.1.1	Avaro M.; Baumeister E.; Benedetti E.; Campos J.; Cisterna D.; Dattero ME; De Belder D.; Haim MS.; Lorenzo =.; Molina V.; Perandones C.; Poklepovich T.; Pontoriero A.; Russo M.; Sanchez Loria J.; Tuduri E.
	hCoV-19/Argentina/INEI119078/2022	EPI_ISL_10080929	2022-01-04	Argentina	BA.1.1	Barbas, G.; Castro, G.; Debat, H.; F.D.; Fernández; Goya, S.; Lucca, A.; M.B.; Marquez, N.; Pisano; Re, V.; Sicilia, P.; Zeballos, M.
	hCoV-19/Argentina/INEI119080/2022	EPI_ISL_10080930	2022-01-04	Argentina	BA.1.1	Barbas, G.; Castro, G.; Debat, H.; F.D.; Fernández; Goya, S.; Lucca, A.; M.B.; Marquez, N.; Pisano; Re, V.; Sicilia, P.; Zeballos, M.
	hCoV-19/Argentina/INEI119082/2022	EPI_ISL_10080931	2022-01-04	Argentina	BA.1	Barbas, G.; Castro, G.; Debat, H.; F.D.; Fernández; Goya, S.; Lucca, A.; M.B.; Marquez, N.; Pisano; Re, V.; Sicilia, P.; Zeballos, M.
	hCoV-19/Argentina/INEI119084/2022	EPI_ISL_10080932	2022-01-04	Argentina	BA.1.1	Barbas, G.; Castro, G.; Debat, H.; F.D.; Fernández; Goya, S.; Lucca, A.; M.B.; Marquez, N.; Pisano; Re, V.; Sicilia, P.; Zeballos, M.
	hCoV-19/Argentina/PAIS-G0696/2021	EPI_ISL_8938130	2022-01-04	Argentina	BA.1.1	Avaro M.; Baumeister E.; Benedetti E.; Campos J.; Cisterna D.; Dattero ME; De Belder D.; Haim MS.; Lorenzo F.; Molina V.; Perandones C.; Poklepovich T.; Pontoriero A.; Russo M.; Sanchez Loria J.; Tuduri E.
	hCoV-19/Argentina/PAIS-G0716/2021	EPI_ISL_8938137	2022-01-04	Argentina	BA.1.1	Avaro M.; Baumeister E.; Benedetti E.; Campos J.; Cisterna D.; Dattero ME; De Belder D.; Haim MS.; Lorenzo F.; Molina V.; Perandones C.; Poklepovich T.; Pontoriero A.; Russo M.; Sanchez Loria J.; Tuduri E.
	hCoV-19/Argentina/PAIS-G0719/2021	EPI_ISL_8938139	2022-01-04	Argentina	BA.1	Avaro M.; Baumeister E.; Benedetti E.; Campos J.; Cisterna D.; Dattero ME; De Belder D.; Haim MS.; Lorenzo F.; Molina V.; Perandones C.; Poklepovich T.; Pontoriero A.; Russo M.; Sanchez Loria J.; Tuduri E.
	hCoV-19/Argentina/PAIS-G0835/2022	EPI_ISL_9507678	2022-01-04	Argentina	BA.1.1	Avaro M.; Baumeister E.; Benedetti E.; Campos J.; Cisterna D.; Dattero ME; De Belder D.; Haim MS.; Lorenzo F.; Molina V.; Perandones C.; Poklepovich T.; Pontoriero A.; Russo M.; Sanchez Loria J.; Tuduri E.
	hCoV-19/Argentina/PAIS-G0841/2022	EPI_ISL_9507686	2022-01-04	Argentina	BA.1	Avaro M.; Baumeister E.; Benedetti E.; Campos J.; Cisterna D.; Dattero ME; De Belder D.; Haim MS.; Lorenzo F.; Molina V.; Perandones C.; Poklepovich T.; Pontoriero A.; Russo M.; Sanchez Loria J.; Tuduri E.
	hCoV-19/Argentina/INEI117086/2022	EPI_ISL_9192067	2022-01-05	Argentina	BA.1.1	Avaro M.; Baumeister E.; Benedetti E.; Campos J.; Cisterna D.; Dattero ME; De Belder D.; Haim MS.; Lorenzo =.; Molina V.; Perandones C.; Poklepovich T.; Pontoriero A.; Russo M.; Sanchez Loria J.; Tuduri E.
	hCoV-19/Argentina/INEI117152/2022	EPI_ISL_9192209	2022-01-05	Argentina	BA.1.1	Avaro M.; Baumeister E.; Benedetti E.; Campos J.; Cisterna D.; Dattero ME; De Belder D.; Haim MS.; Lorenzo =.; Molina V.; Perandones C.; Poklepovich T.; Pontoriero A.; Russo M.; Sanchez Loria J.; Tuduri E.
	hCoV-19/Argentina/INEI117177/2022	EPI_ISL_9191861	2022-01-05	Argentina	BA.1.1	Avaro M.; Baumeister E.; Benedetti E.; Campos J.; Cisterna D.; Dattero ME; De Belder D.; Haim MS.; Lorenzo =.; Molina V.; Perandones C.; Poklepovich T.; Pontoriero A.; Russo M.; Sanchez Loria J.; Tuduri E.
	hCoV-19/Argentina/INEI117178/2022	EPI_ISL_9192070	2022-01-05	Argentina	BA.1.1	Avaro M.; Baumeister E.; Benedetti E.; Campos J.; Cisterna D.; Dattero ME; De Belder D.; Haim MS.; Lorenzo =.; Molina V.; Perandones C.; Poklepovich T.; Pontoriero A.; Russo M.; Sanchez Loria J.; Tuduri E.
	hCoV-19/Argentina/INEI117179/2022	EPI_ISL_9192071	2022-01-05	Argentina	BA.1	Avaro M.; Baumeister E.; Benedetti E.; Campos J.; Cisterna D.; Dattero ME; De Belder D.; Haim MS.; Lorenzo =.; Molina V.; Perandones C.; Poklepovich T.; Pontoriero A.; Russo M.; Sanchez Loria J.; Tuduri E.
	hCoV-19/Argentina/INEI117181/2022	EPI_ISL_9191782	2022-01-05	Argentina	BA.1	Avaro M.; Baumeister E.; Benedetti E.; Campos J.; Cisterna D.; Dattero ME; De Belder D.; Haim MS.; Lorenzo =.; Molina V.; Perandones C.; Poklepovich T.; Pontoriero A.; Russo M.; Sanchez Loria J.; Tuduri E.
	hCoV-19/Argentina/INEI117183/2022	EPI_ISL_9192072	2022-01-05	Argentina	BA.1.1	Avaro M.; Baumeister E.; Benedetti E.; Campos J.; Cisterna D.; Dattero ME; De Belder D.; Haim MS.; Lorenzo =.; Molina V.; Perandones C.; Poklepovich T.; Pontoriero A.; Russo M.; Sanchez Loria J.; Tuduri E.
	hCoV-19/Argentina/INEI117185/2022	EPI_ISL_9191838	2022-01-05	Argentina	BA.1	Avaro M.; Baumeister E.; Benedetti E.; Campos J.; Cisterna D.; Dattero ME; De Belder D.; Haim MS.; Lorenzo =.; Molina V.; Perandones C.; Poklepovich T.; Pontoriero A.; Russo M.; Sanchez Loria J.; Tuduri E.
	hCoV-19/Argentina/INEI117187/2022	EPI_ISL_9191860	2022-01-05	Argentina	BA.1.1	Avaro M.; Baumeister E.; Benedetti E.; Campos J.; Cisterna D.; Dattero ME; De Belder D.; Haim MS.; Lorenzo =.; Molina V.; Perandones C.; Poklepovich T.; Pontoriero A.; Russo M.; Sanchez Loria J.; Tuduri E.
	hCoV-19/Argentina/INEI117281/2022	EPI_ISL_9192161	2022-01-05	Argentina	BA.1.1	Avaro M.; Baumeister E.; Benedetti E.; Campos J.; Cisterna D.; Dattero ME; De Belder D.; Haim MS.; Lorenzo =.; Molina V.; Perandones C.; Poklepovich T.; Pontoriero A.; Russo M.; Sanchez Loria J.; Tuduri E.
	hCoV-19/Argentina/INEI117471/2022	EPI_ISL_9192085	2022-01-05	Argentina	BA.1	Avaro M.; Baumeister E.; Benedetti E.; Campos J.; Cisterna D.; Dattero ME; De Belder D.; Haim MS.; Lorenzo =.; Molina V.; Perandones C.; Poklepovich T.; Pontoriero A.; Russo M.; Sanchez Loria J.; Tuduri E.
	hCoV-19/Argentina/INEI117472/2022	EPI_ISL_9192086	2022-01-05	Argentina	BA.1.1	Avaro M.; Baumeister E.; Benedetti E.; Campos J.; Cisterna D.; Dattero ME; De Belder D.; Haim MS.; Lorenzo =.; Molina V.; Perandones C.; Poklepovich T.; Pontoriero A.; Russo M.; Sanchez Loria J.; Tuduri E.
	hCoV-19/Argentina/INEI117525/2022	EPI_ISL_9192195	2022-01-05	Argentina	BA.1	Avaro M.; Baumeister E.; Benedetti E.; Campos J.; Cisterna D.; Dattero ME; De Belder D.; Haim MS.; Lorenzo =.; Molina V.; Perandones C.; Poklepovich T.; Pontoriero A.; Russo M.; Sanchez Loria J.; Tuduri E.
	hCoV-19/Argentina/INEI117527/2022	EPI_ISL_9192196	2022-01-05	Argentina	BA.1.1	Avaro M.; Baumeister E.; Benedetti E.; Campos J.; Cisterna D.; Dattero ME; De Belder D.; Haim MS.; Lorenzo =.; Molina V.; Perandones C.; Poklepovich T.; Pontoriero A.; Russo M.; Sanchez Loria J.; Tuduri E.
	hCoV-19/Argentina/INEI117530/2022	EPI_ISL_9191637	2022-01-05	Argentina	BA.1	Avaro M.; Baumeister E.; Benedetti E.; Campos J.; Cisterna D.; Dattero ME; De Belder D.; Haim MS.; Lorenzo =.; Molina V.; Perandones C.; Poklepovich T.; Pontoriero A.; Russo M.; Sanchez Loria J.; Tuduri E.
	hCoV-19/Argentina/INEI117535/2022	EPI_ISL_9191656	2022-01-05	Argentina	BA.1	Avaro M.; Baumeister E.; Benedetti E.; Campos J.; Cisterna D.; Dattero ME; De Belder D.; Haim MS.; Lorenzo =.; Molina V.; Perandones C.; Poklepovich T.; Pontoriero A.; Russo M.; Sanchez Loria J.; Tuduri E.
	hCoV-19/Argentina/INEI117690/2022	EPI_ISL_9191710	2022-01-05	Argentina	BA.1.1	Avaro M.; Baumeister E.; Benedetti E.; Campos J.; Cisterna D.; Dattero ME; De Belder D.; Haim MS.; Lorenzo =.; Molina V.; Perandones C.; Poklepovich T.; Pontoriero A.; Russo M.; Sanchez Loria J.; Tuduri E.
	hCoV-19/Argentina/INEI117691/2022	EPI_ISL_9191733	2022-01-05	Argentina	BA.1.1	Avaro M.; Baumeister E.; Benedetti E.; Campos J.; Cisterna D.; Dattero ME; De Belder D.; Haim MS.; Lorenzo =.; Molina V.; Perandones C.; Poklepovich T.; Pontoriero A.; Russo M.; Sanchez Loria J.; Tuduri E.
	hCoV-19/Argentina/INEI117692/2022	EPI_ISL_9192011	2022-01-05	Argentina	BA.1.1	Avaro M.; Baumeister E.; Benedetti E.; Campos J.; Cisterna D.; Dattero ME; De Belder D.; Haim MS.; Lorenzo =.; Molina V.; Perandones C.; Poklepovich T.; Pontoriero A.; Russo M.; Sanchez Loria J.; Tuduri E.
	hCoV-19/Argentina/INEI117762/2022	EPI_ISL_9191672	2022-01-05	Argentina	BA.1.1	Avaro M.; Baumeister E.; Benedetti E.; Campos J.; Cisterna D.; Dattero ME; De Belder D.; Haim MS.; Lorenzo =.; Molina V.; Perandones C.; Poklepovich T.; Pontoriero A.; Russo M.; Sanchez Loria J.; Tuduri E.
	hCoV-19/Argentina/INEI117799/2022	EPI_ISL_9191669	2022-01-05	Argentina	BA.1.1	Avaro M.; Baumeister E.; Benedetti E.; Campos J.; Cisterna D.; Dattero ME; De Belder D.; Haim MS.; Lorenzo =.; Molina V.; Perandones C.; Poklepovich T.; Pontoriero A.; Russo M.; Sanchez Loria J.; Tuduri E.
	hCoV-19/Argentina/INEI117880/2022	EPI_ISL_9191771	2022-01-05	Argentina	BA.1.1	Avaro M.; Baumeister E.; Benedetti E.; Campos J.; Cisterna D.; Dattero ME; De Belder D.; Haim MS.; Lorenzo =.; Molina V.; Perandones C.; Poklepovich T.; Pontoriero A.; Russo M.; Sanchez Loria J.; Tuduri E.
	hCoV-19/Argentina/INEI117881/2022	EPI_ISL_9192015	2022-01-05	Argentina	BA.1.1	Avaro M.; Baumeister E.; Benedetti E.; Campos J.; Cisterna D.; Dattero ME; De Belder D.; Haim MS.; Lorenzo =.; Molina V.; Perandones C.; Poklepovich T.; Pontoriero A.; Russo M.; Sanchez Loria J.; Tuduri E.
	hCoV-19/Argentina/INEI117883/2022	EPI_ISL_9192265	2022-01-05	Argentina	BA.1.1	Avaro M.; Baumeister E.; Benedetti E.; Campos J.; Cisterna D.; Dattero ME; De Belder D.; Haim MS.; Lorenzo =.; Molina V.; Perandones C.; Poklepovich T.; Pontoriero A.; Russo M.; Sanchez Loria J.; Tuduri E.
	hCoV-19/Argentina/INEI117895/2022	EPI_ISL_9191663	2022-01-05	Argentina	BA.1.1	Avaro M.; Baumeister E.; Benedetti E.; Campos J.; Cisterna D.; Dattero ME; De Belder D.; Haim MS.; Lorenzo =.; Molina V.; Perandones C.; Poklepovich T.; Pontoriero A.; Russo M.; Sanchez Loria J.; Tuduri E.
	hCoV-19/Argentina/INEI117900/2022	EPI_ISL_9191787	2022-01-05	Argentina	BA.1.1	Avaro M.; Baumeister E.; Benedetti E.; Campos J.; Cisterna D.; Dattero ME; De Belder D.; Haim MS.; Lorenzo =.; Molina V.; Perandones C.; Poklepovich T.; Pontoriero A.; Russo M.; Sanchez Loria J.; Tuduri E.
	hCoV-19/Argentina/INEI117905/2022	EPI_ISL_9191713	2022-01-05	Argentina	BA.1	Avaro M.; Baumeister E.; Benedetti E.; Campos J.; Cisterna D.; Dattero ME; De Belder D.; Haim MS.; Lorenzo =.; Molina V.; Perandones C.; Poklepovich T.; Pontoriero A.; Russo M.; Sanchez Loria J.; Tuduri E.
	hCoV-19/Argentina/INEI118212/2022	EPI_ISL_9261709	2022-01-05	Argentina	BA.1.1	Avaro M.; Baumeister E.; Benedetti E.; Campos J.; Cisterna D.; Dattero ME; De Belder D.; Haim MS.; Lorenzo =.; Molina V.; Perandones C.; Poklepovich T.; Pontoriero A.; Russo M.; Sanchez Loria J.; Tuduri E.
	hCoV-19/Argentina/INEI119061/2022	EPI_ISL_10080919	2022-01-05	Argentina	BA.1.1	Barbas, G.; Castro, G.; Debat, H.; F.D.; Fernández; Goya, S.; Lucca, A.; M.B.; Marquez, N.; Pisano; Re, V.; Sicilia, P.; Zeballos, M.
	hCoV-19/Argentina/PAIS-G0692/2021	EPI_ISL_8859202	2022-01-05	Argentina	BA.1.1	Avaro M.; Baumeister E.; Benedetti E.; Campos J.; Cisterna D.; Dattero ME; De Belder D.; Haim MS.; Lorenzo F.; Molina V.; Perandones C.; Poklepovich T.; Pontoriero A.; Russo M.; Sanchez Loria J.; Tuduri E.
	hCoV-19/Argentina/PAIS-G0693/2021	EPI_ISL_8938128	2022-01-05	Argentina	BA.1.1	Avaro M.; Baumeister E.; Benedetti E.; Campos J.; Cisterna D.; Dattero ME; De Belder D.; Haim MS.; Lorenzo F.; Molina V.; Perandones C.; Poklepovich T.; Pontoriero A.; Russo M.; Sanchez Loria J.; Tuduri E.
	hCoV-19/Argentina/PAIS-G0694/2022	EPI_ISL_8938129	2022-01-05	Argentina	BA.1.1	Avaro M.; Baumeister E.; Benedetti E.; Campos J.; Cisterna D.; Dattero ME; De Belder D.; Haim MS.; Lorenzo F.; Molina V.; Perandones C.; Poklepovich T.; Pontoriero A.; Russo M.; Sanchez Loria J.; Tuduri E.
	hCoV-19/Argentina/INEI117176/2022	EPI_ISL_9192069	2022-01-06	Argentina	BA.1.1	Avaro M.; Baumeister E.; Benedetti E.; Campos J.; Cisterna D.; Dattero ME; De Belder D.; Haim MS.; Lorenzo =.; Molina V.; Perandones C.; Poklepovich T.; Pontoriero A.; Russo M.; Sanchez Loria J.; Tuduri E.
	hCoV-19/Argentina/INEI117474/2022	EPI_ISL_9191770	2022-01-06	Argentina	BA.1.1	Avaro M.; Baumeister E.; Benedetti E.; Campos J.; Cisterna D.; Dattero ME; De Belder D.; Haim MS.; Lorenzo =.; Molina V.; Perandones C.; Poklepovich T.; Pontoriero A.; Russo M.; Sanchez Loria J.; Tuduri E.
	hCoV-19/Argentina/INEI117476/2022	EPI_ISL_9192087	2022-01-06	Argentina	BA.1.1	Avaro M.; Baumeister E.; Benedetti E.; Campos J.; Cisterna D.; Dattero ME; De Belder D.; Haim MS.; Lorenzo =.; Molina V.; Perandones C.; Poklepovich T.; Pontoriero A.; Russo M.; Sanchez Loria J.; Tuduri E.
	hCoV-19/Argentina/INEI117477/2022	EPI_ISL_9192189	2022-01-06	Argentina	BA.1	Avaro M.; Baumeister E.; Benedetti E.; Campos J.; Cisterna D.; Dattero ME; De Belder D.; Haim MS.; Lorenzo =.; Molina V.; Perandones C.; Poklepovich T.; Pontoriero A.; Russo M.; Sanchez Loria J.; Tuduri E.
	hCoV-19/Argentina/INEI117533/2022	EPI_ISL_9191661	2022-01-06	Argentina	BA.1	Avaro M.; Baumeister E.; Benedetti E.; Campos J.; Cisterna D.; Dattero ME; De Belder D.; Haim MS.; Lorenzo =.; Molina V.; Perandones C.; Poklepovich T.; Pontoriero A.; Russo M.; Sanchez Loria J.; Tuduri E.
	hCoV-19/Argentina/INEI117559/2022	EPI_ISL_9192273	2022-01-06	Argentina	BA.1.1	Avaro M.; Baumeister E.; Benedetti E.; Campos J.; Cisterna D.; Dattero ME; De Belder D.; Haim MS.; Lorenzo =.; Molina V.; Perandones C.; Poklepovich T.; Pontoriero A.; Russo M.; Sanchez Loria J.; Tuduri E.
	hCoV-19/Argentina/INEI117560/2022	EPI_ISL_9192089	2022-01-06	Argentina	BA.1.1	Avaro M.; Baumeister E.; Benedetti E.; Campos J.; Cisterna D.; Dattero ME; De Belder D.; Haim MS.; Lorenzo =.; Molina V.; Perandones C.; Poklepovich T.; Pontoriero A.; Russo M.; Sanchez Loria J.; Tuduri E.
	hCoV-19/Argentina/INEI117564/2022	EPI_ISL_9191666	2022-01-06	Argentina	BA.1	Avaro M.; Baumeister E.; Benedetti E.; Campos J.; Cisterna D.; Dattero ME; De Belder D.; Haim MS.; Lorenzo =.; Molina V.; Perandones C.; Poklepovich T.; Pontoriero A.; Russo M.; Sanchez Loria J.; Tuduri E.
	hCoV-19/Argentina/INEI117565/2022	EPI_ISL_9191673	2022-01-06	Argentina	BA.1.1	Avaro M.; Baumeister E.; Benedetti E.; Campos J.; Cisterna D.; Dattero ME; De Belder D.; Haim MS.; Lorenzo =.; Molina V.; Perandones C.; Poklepovich T.; Pontoriero A.; Russo M.; Sanchez Loria J.; Tuduri E.
	hCoV-19/Argentina/INEI117566/2022	EPI_ISL_9191830	2022-01-06	Argentina	BA.1	Avaro M.; Baumeister E.; Benedetti E.; Campos J.; Cisterna D.; Dattero ME; De Belder D.; Haim MS.; Lorenzo =.; Molina V.; Perandones C.; Poklepovich T.; Pontoriero A.; Russo M.; Sanchez Loria J.; Tuduri E.
	hCoV-19/Argentina/INEI117567/2022	EPI_ISL_9191641	2022-01-06	Argentina	BA.1	Avaro M.; Baumeister E.; Benedetti E.; Campos J.; Cisterna D.; Dattero ME; De Belder D.; Haim MS.; Lorenzo =.; Molina V.; Perandones C.; Poklepovich T.; Pontoriero A.; Russo M.; Sanchez Loria J.; Tuduri E.
	hCoV-19/Argentina/INEI117579/2022	EPI_ISL_9191929	2022-01-06	Argentina	BA.1.1	Avaro M.; Baumeister E.; Benedetti E.; Campos J.; Cisterna D.; Dattero ME; De Belder D.; Haim MS.; Lorenzo =.; Molina V.; Perandones C.; Poklepovich T.; Pontoriero A.; Russo M.; Sanchez Loria J.; Tuduri E.
	hCoV-19/Argentina/INEI117615/2022	EPI_ISL_9191689	2022-01-06	Argentina	BA.1.1	Avaro M.; Baumeister E.; Benedetti E.; Campos J.; Cisterna D.; Dattero ME; De Belder D.; Haim MS.; Lorenzo =.; Molina V.; Perandones C.; Poklepovich T.; Pontoriero A.; Russo M.; Sanchez Loria J.; Tuduri E.
	hCoV-19/Argentina/INEI117751/2022	EPI_ISL_9191677	2022-01-06	Argentina	BA.1.1	Avaro M.; Baumeister E.; Benedetti E.; Campos J.; Cisterna D.; Dattero ME; De Belder D.; Haim MS.; Lorenzo =.; Molina V.; Perandones C.; Poklepovich T.; Pontoriero A.; Russo M.; Sanchez Loria J.; Tuduri E.
	hCoV-19/Argentina/INEI118095/2022	EPI_ISL_9261664	2022-01-06	Argentina	BA.1.1	Avaro M.; Baumeister E.; Benedetti E.; Campos J.; Cisterna D.; Dattero ME; De Belder D.; Haim MS.; Lorenzo =.; Molina V.; Perandones C.; Poklepovich T.; Pontoriero A.; Russo M.; Sanchez Loria J.; Tuduri E.
	hCoV-19/Argentina/INEI118096/2022	EPI_ISL_9261665	2022-01-06	Argentina	BA.1.1	Avaro M.; Baumeister E.; Benedetti E.; Campos J.; Cisterna D.; Dattero ME; De Belder D.; Haim MS.; Lorenzo =.; Molina V.; Perandones C.; Poklepovich T.; Pontoriero A.; Russo M.; Sanchez Loria J.; Tuduri E.
	hCoV-19/Argentina/INEI118190/2022	EPI_ISL_9261700	2022-01-06	Argentina	BA.1	Avaro M.; Baumeister E.; Benedetti E.; Campos J.; Cisterna D.; Dattero ME; De Belder D.; Haim MS.; Lorenzo =.; Molina V.; Perandones C.; Poklepovich T.; Pontoriero A.; Russo M.; Sanchez Loria J.; Tuduri E.
	hCoV-19/Argentina/INEI118191/2022	EPI_ISL_9261701	2022-01-06	Argentina	BA.1.1	Avaro M.; Baumeister E.; Benedetti E.; Campos J.; Cisterna D.; Dattero ME; De Belder D.; Haim MS.; Lorenzo =.; Molina V.; Perandones C.; Poklepovich T.; Pontoriero A.; Russo M.; Sanchez Loria J.; Tuduri E.
	hCoV-19/Argentina/INEI118700/2022	EPI_ISL_9861159	2022-01-06	Argentina	BA.1	Avaro M.; Baumeister E.; Benedetti E.; Campos J.; Cisterna D.; Dattero ME; De Belder D.; Haim MS.; Lorenzo =.; Molina V.; Perandones C.; Poklepovich T.; Pontoriero A.; Russo M.; Sanchez Loria J.; Tuduri E.
	hCoV-19/Argentina/INEI118892/2022	EPI_ISL_9861241	2022-01-06	Argentina	BA.1	Avaro M.; Baumeister E.; Benedetti E.; Campos J.; Cisterna D.; Dattero ME; De Belder D.; Haim MS.; Lorenzo =.; Molina V.; Perandones C.; Poklepovich T.; Pontoriero A.; Russo M.; Sanchez Loria J.; Tuduri E.
	hCoV-19/Argentina/INEI119085/2022	EPI_ISL_10080933	2022-01-06	Argentina	BA.1.1	Barbas, G.; Castro, G.; Debat, H.; F.D.; Fernández; Goya, S.; Lucca, A.; M.B.; Marquez, N.; Pisano; Re, V.; Sicilia, P.; Zeballos, M.
	hCoV-19/Argentina/PAIS-G0725/2021	EPI_ISL_8938144	2022-01-06	Argentina	BA.1.1	Avaro M.; Baumeister E.; Benedetti E.; Campos J.; Cisterna D.; Dattero ME; De Belder D.; Haim MS.; Lorenzo F.; Molina V.; Perandones C.; Poklepovich T.; Pontoriero A.; Russo M.; Sanchez Loria J.; Tuduri E.
	hCoV-19/Argentina/PAIS-G0727/2021	EPI_ISL_8938145	2022-01-06	Argentina	BA.1.1	Avaro M.; Baumeister E.; Benedetti E.; Campos J.; Cisterna D.; Dattero ME; De Belder D.; Haim MS.; Lorenzo F.; Molina V.; Perandones C.; Poklepovich T.; Pontoriero A.; Russo M.; Sanchez Loria J.; Tuduri E.
	hCoV-19/Argentina/PAIS-G0730/2021	EPI_ISL_8938147	2022-01-06	Argentina	BA.1.1	Avaro M.; Baumeister E.; Benedetti E.; Campos J.; Cisterna D.; Dattero ME; De Belder D.; Haim MS.; Lorenzo F.; Molina V.; Perandones C.; Poklepovich T.; Pontoriero A.; Russo M.; Sanchez Loria J.; Tuduri E.
	hCoV-19/Argentina/PAIS-G0731/2021	EPI_ISL_8938148	2022-01-06	Argentina	BA.1.1	Avaro M.; Baumeister E.; Benedetti E.; Campos J.; Cisterna D.; Dattero ME; De Belder D.; Haim MS.; Lorenzo F.; Molina V.; Perandones C.; Poklepovich T.; Pontoriero A.; Russo M.; Sanchez Loria J.; Tuduri E.
	hCoV-19/Argentina/PAIS-G0836/2022	EPI_ISL_9507679	2022-01-06	Argentina	BA.1	Avaro M.; Baumeister E.; Benedetti E.; Campos J.; Cisterna D.; Dattero ME; De Belder D.; Haim MS.; Lorenzo F.; Molina V.; Perandones C.; Poklepovich T.; Pontoriero A.; Russo M.; Sanchez Loria J.; Tuduri E.
	hCoV-19/Argentina/INEI117377/2022	EPI_ISL_9192084	2022-01-07	Argentina	BA.1.1	Avaro M.; Baumeister E.; Benedetti E.; Campos J.; Cisterna D.; Dattero ME; De Belder D.; Haim MS.; Lorenzo =.; Molina V.; Perandones C.; Poklepovich T.; Pontoriero A.; Russo M.; Sanchez Loria J.; Tuduri E.
	hCoV-19/Argentina/INEI117484/2022	EPI_ISL_9191755	2022-01-07	Argentina	BA.1.1	Avaro M.; Baumeister E.; Benedetti E.; Campos J.; Cisterna D.; Dattero ME; De Belder D.; Haim MS.; Lorenzo =.; Molina V.; Perandones C.; Poklepovich T.; Pontoriero A.; Russo M.; Sanchez Loria J.; Tuduri E.
	hCoV-19/Argentina/INEI117497/2022	EPI_ISL_9191664	2022-01-07	Argentina	BA.1	Avaro M.; Baumeister E.; Benedetti E.; Campos J.; Cisterna D.; Dattero ME; De Belder D.; Haim MS.; Lorenzo =.; Molina V.; Perandones C.; Poklepovich T.; Pontoriero A.; Russo M.; Sanchez Loria J.; Tuduri E.
	hCoV-19/Argentina/INEI117585/2022	EPI_ISL_9191930	2022-01-07	Argentina	BA.1.1	Avaro M.; Baumeister E.; Benedetti E.; Campos J.; Cisterna D.; Dattero ME; De Belder D.; Haim MS.; Lorenzo =.; Molina V.; Perandones C.; Poklepovich T.; Pontoriero A.; Russo M.; Sanchez Loria J.; Tuduri E.
	hCoV-19/Argentina/INEI117613/2022	EPI_ISL_9191793	2022-01-07	Argentina	BA.1.1	Avaro M.; Baumeister E.; Benedetti E.; Campos J.; Cisterna D.; Dattero ME; De Belder D.; Haim MS.; Lorenzo =.; Molina V.; Perandones C.; Poklepovich T.; Pontoriero A.; Russo M.; Sanchez Loria J.; Tuduri E.
	hCoV-19/Argentina/INEI117617/2022	EPI_ISL_9192255	2022-01-07	Argentina	BA.1.1	Avaro M.; Baumeister E.; Benedetti E.; Campos J.; Cisterna D.; Dattero ME; De Belder D.; Haim MS.; Lorenzo =.; Molina V.; Perandones C.; Poklepovich T.; Pontoriero A.; Russo M.; Sanchez Loria J.; Tuduri E.
	hCoV-19/Argentina/INEI117619/2022	EPI_ISL_9191970	2022-01-07	Argentina	BA.1.1	Avaro M.; Baumeister E.; Benedetti E.; Campos J.; Cisterna D.; Dattero ME; De Belder D.; Haim MS.; Lorenzo =.; Molina V.; Perandones C.; Poklepovich T.; Pontoriero A.; Russo M.; Sanchez Loria J.; Tuduri E.
	hCoV-19/Argentina/INEI117621/2022	EPI_ISL_9191727	2022-01-07	Argentina	BA.1.1	Avaro M.; Baumeister E.; Benedetti E.; Campos J.; Cisterna D.; Dattero ME; De Belder D.; Haim MS.; Lorenzo =.; Molina V.; Perandones C.; Poklepovich T.; Pontoriero A.; Russo M.; Sanchez Loria J.; Tuduri E.
	hCoV-19/Argentina/INEI117624/2022	EPI_ISL_9191643	2022-01-07	Argentina	BA.1.1	Avaro M.; Baumeister E.; Benedetti E.; Campos J.; Cisterna D.; Dattero ME; De Belder D.; Haim MS.; Lorenzo =.; Molina V.; Perandones C.; Poklepovich T.; Pontoriero A.; Russo M.; Sanchez Loria J.; Tuduri E.
	hCoV-19/Argentina/INEI117628/2022	EPI_ISL_9191971	2022-01-07	Argentina	BA.1.1	Avaro M.; Baumeister E.; Benedetti E.; Campos J.; Cisterna D.; Dattero ME; De Belder D.; Haim MS.; Lorenzo =.; Molina V.; Perandones C.; Poklepovich T.; Pontoriero A.; Russo M.; Sanchez Loria J.; Tuduri E.
	hCoV-19/Argentina/INEI117694/2022	EPI_ISL_9191786	2022-01-07	Argentina	BA.1.1	Avaro M.; Baumeister E.; Benedetti E.; Campos J.; Cisterna D.; Dattero ME; De Belder D.; Haim MS.; Lorenzo =.; Molina V.; Perandones C.; Poklepovich T.; Pontoriero A.; Russo M.; Sanchez Loria J.; Tuduri E.
	hCoV-19/Argentina/INEI117695/2022	EPI_ISL_9191764	2022-01-07	Argentina	BA.1.1	Avaro M.; Baumeister E.; Benedetti E.; Campos J.; Cisterna D.; Dattero ME; De Belder D.; Haim MS.; Lorenzo =.; Molina V.; Perandones C.; Poklepovich T.; Pontoriero A.; Russo M.; Sanchez Loria J.; Tuduri E.
	hCoV-19/Argentina/INEI118099/2022	EPI_ISL_9261668	2022-01-07	Argentina	BA.1	Avaro M.; Baumeister E.; Benedetti E.; Campos J.; Cisterna D.; Dattero ME; De Belder D.; Haim MS.; Lorenzo =.; Molina V.; Perandones C.; Poklepovich T.; Pontoriero A.; Russo M.; Sanchez Loria J.; Tuduri E.
	hCoV-19/Argentina/INEI118701/2022	EPI_ISL_9861160	2022-01-07	Argentina	BA.1.1	Avaro M.; Baumeister E.; Benedetti E.; Campos J.; Cisterna D.; Dattero ME; De Belder D.; Haim MS.; Lorenzo =.; Molina V.; Perandones C.; Poklepovich T.; Pontoriero A.; Russo M.; Sanchez Loria J.; Tuduri E.
	hCoV-19/Argentina/INEI118745/2022	EPI_ISL_9861181	2022-01-07	Argentina	BA.1.1	Avaro M.; Baumeister E.; Benedetti E.; Campos J.; Cisterna D.; Dattero ME; De Belder D.; Haim MS.; Lorenzo =.; Molina V.; Perandones C.; Poklepovich T.; Pontoriero A.; Russo M.; Sanchez Loria J.; Tuduri E.
	hCoV-19/Argentina/INEI118889/2022	EPI_ISL_9861238	2022-01-07	Argentina	BA.1.1	Avaro M.; Baumeister E.; Benedetti E.; Campos J.; Cisterna D.; Dattero ME; De Belder D.; Haim MS.; Lorenzo =.; Molina V.; Perandones C.; Poklepovich T.; Pontoriero A.; Russo M.; Sanchez Loria J.; Tuduri E.
	hCoV-19/Argentina/INEI118890/2022	EPI_ISL_9861239	2022-01-07	Argentina	BA.1.1	Avaro M.; Baumeister E.; Benedetti E.; Campos J.; Cisterna D.; Dattero ME; De Belder D.; Haim MS.; Lorenzo =.; Molina V.; Perandones C.; Poklepovich T.; Pontoriero A.; Russo M.; Sanchez Loria J.; Tuduri E.
	hCoV-19/Argentina/INEI118891/2022	EPI_ISL_9861240	2022-01-07	Argentina	BA.1	Avaro M.; Baumeister E.; Benedetti E.; Campos J.; Cisterna D.; Dattero ME; De Belder D.; Haim MS.; Lorenzo =.; Molina V.; Perandones C.; Poklepovich T.; Pontoriero A.; Russo M.; Sanchez Loria J.; Tuduri E.
	hCoV-19/Argentina/INEI119086/2022	EPI_ISL_10080934	2022-01-07	Argentina	BA.1.1	Barbas, G.; Castro, G.; Debat, H.; F.D.; Fernández; Goya, S.; Lucca, A.; M.B.; Marquez, N.; Pisano; Re, V.; Sicilia, P.; Zeballos, M.
	hCoV-19/Argentina/PAIS-G0720/2021	EPI_ISL_8938141	2022-01-07	Argentina	BA.1.1	Avaro M.; Baumeister E.; Benedetti E.; Campos J.; Cisterna D.; Dattero ME; De Belder D.; Haim MS.; Lorenzo F.; Molina V.; Perandones C.; Poklepovich T.; Pontoriero A.; Russo M.; Sanchez Loria J.; Tuduri E.
	hCoV-19/Argentina/PAIS-G0723/2021	EPI_ISL_8938143	2022-01-07	Argentina	BA.1.1	Avaro M.; Baumeister E.; Benedetti E.; Campos J.; Cisterna D.; Dattero ME; De Belder D.; Haim MS.; Lorenzo F.; Molina V.; Perandones C.; Poklepovich T.; Pontoriero A.; Russo M.; Sanchez Loria J.; Tuduri E.
	hCoV-19/Argentina/PAIS-G0837/2022	EPI_ISL_9507681	2022-01-07	Argentina	BA.1.1	Avaro M.; Baumeister E.; Benedetti E.; Campos J.; Cisterna D.; Dattero ME; De Belder D.; Haim MS.; Lorenzo F.; Molina V.; Perandones C.; Poklepovich T.; Pontoriero A.; Russo M.; Sanchez Loria J.; Tuduri E.
	hCoV-19/Argentina/INEI117458/2022	EPI_ISL_9191762	2022-01-08	Argentina	BA.1	Avaro M.; Baumeister E.; Benedetti E.; Campos J.; Cisterna D.; Dattero ME; De Belder D.; Haim MS.; Lorenzo =.; Molina V.; Perandones C.; Poklepovich T.; Pontoriero A.; Russo M.; Sanchez Loria J.; Tuduri E.
	hCoV-19/Argentina/INEI117463/2022	EPI_ISL_9192188	2022-01-08	Argentina	BA.1.1	Avaro M.; Baumeister E.; Benedetti E.; Campos J.; Cisterna D.; Dattero ME; De Belder D.; Haim MS.; Lorenzo =.; Molina V.; Perandones C.; Poklepovich T.; Pontoriero A.; Russo M.; Sanchez Loria J.; Tuduri E.
	hCoV-19/Argentina/INEI117487/2022	EPI_ISL_9192241	2022-01-08	Argentina	BA.1.1	Avaro M.; Baumeister E.; Benedetti E.; Campos J.; Cisterna D.; Dattero ME; De Belder D.; Haim MS.; Lorenzo =.; Molina V.; Perandones C.; Poklepovich T.; Pontoriero A.; Russo M.; Sanchez Loria J.; Tuduri E.
	hCoV-19/Argentina/INEI117488/2022	EPI_ISL_9191857	2022-01-08	Argentina	BA.1.1	Avaro M.; Baumeister E.; Benedetti E.; Campos J.; Cisterna D.; Dattero ME; De Belder D.; Haim MS.; Lorenzo =.; Molina V.; Perandones C.; Poklepovich T.; Pontoriero A.; Russo M.; Sanchez Loria J.; Tuduri E.
	hCoV-19/Argentina/INEI117499/2022	EPI_ISL_9191712	2022-01-08	Argentina	BA.1.1	Avaro M.; Baumeister E.; Benedetti E.; Campos J.; Cisterna D.; Dattero ME; De Belder D.; Haim MS.; Lorenzo =.; Molina V.; Perandones C.; Poklepovich T.; Pontoriero A.; Russo M.; Sanchez Loria J.; Tuduri E.
	hCoV-19/Argentina/INEI117505/2022	EPI_ISL_9192271	2022-01-08	Argentina	BA.1.1	Avaro M.; Baumeister E.; Benedetti E.; Campos J.; Cisterna D.; Dattero ME; De Belder D.; Haim MS.; Lorenzo =.; Molina V.; Perandones C.; Poklepovich T.; Pontoriero A.; Russo M.; Sanchez Loria J.; Tuduri E.
	hCoV-19/Argentina/INEI117586/2022	EPI_ISL_9192253	2022-01-08	Argentina	BA.1.1	Avaro M.; Baumeister E.; Benedetti E.; Campos J.; Cisterna D.; Dattero ME; De Belder D.; Haim MS.; Lorenzo =.; Molina V.; Perandones C.; Poklepovich T.; Pontoriero A.; Russo M.; Sanchez Loria J.; Tuduri E.
	hCoV-19/Argentina/INEI117587/2022	EPI_ISL_9191931	2022-01-08	Argentina	BA.1.1	Avaro M.; Baumeister E.; Benedetti E.; Campos J.; Cisterna D.; Dattero ME; De Belder D.; Haim MS.; Lorenzo =.; Molina V.; Perandones C.; Poklepovich T.; Pontoriero A.; Russo M.; Sanchez Loria J.; Tuduri E.
	hCoV-19/Argentina/INEI117630/2022	EPI_ISL_9191633	2022-01-08	Argentina	BA.1	Avaro M.; Baumeister E.; Benedetti E.; Campos J.; Cisterna D.; Dattero ME; De Belder D.; Haim MS.; Lorenzo =.; Molina V.; Perandones C.; Poklepovich T.; Pontoriero A.; Russo M.; Sanchez Loria J.; Tuduri E.
	hCoV-19/Argentina/INEI117631/2022	EPI_ISL_9191972	2022-01-08	Argentina	BA.1.1	Avaro M.; Baumeister E.; Benedetti E.; Campos J.; Cisterna D.; Dattero ME; De Belder D.; Haim MS.; Lorenzo =.; Molina V.; Perandones C.; Poklepovich T.; Pontoriero A.; Russo M.; Sanchez Loria J.; Tuduri E.
	hCoV-19/Argentina/INEI117632/2022	EPI_ISL_9191690	2022-01-08	Argentina	BA.1	Avaro M.; Baumeister E.; Benedetti E.; Campos J.; Cisterna D.; Dattero ME; De Belder D.; Haim MS.; Lorenzo =.; Molina V.; Perandones C.; Poklepovich T.; Pontoriero A.; Russo M.; Sanchez Loria J.; Tuduri E.
	hCoV-19/Argentina/INEI117635/2022	EPI_ISL_9192090	2022-01-08	Argentina	BA.1	Avaro M.; Baumeister E.; Benedetti E.; Campos J.; Cisterna D.; Dattero ME; De Belder D.; Haim MS.; Lorenzo =.; Molina V.; Perandones C.; Poklepovich T.; Pontoriero A.; Russo M.; Sanchez Loria J.; Tuduri E.
	hCoV-19/Argentina/INEI117697/2022	EPI_ISL_9191648	2022-01-08	Argentina	BA.1.1	Avaro M.; Baumeister E.; Benedetti E.; Campos J.; Cisterna D.; Dattero ME; De Belder D.; Haim MS.; Lorenzo =.; Molina V.; Perandones C.; Poklepovich T.; Pontoriero A.; Russo M.; Sanchez Loria J.; Tuduri E.
	hCoV-19/Argentina/INEI117748/2022	EPI_ISL_9191741	2022-01-08	Argentina	BA.1	Avaro M.; Baumeister E.; Benedetti E.; Campos J.; Cisterna D.; Dattero ME; De Belder D.; Haim MS.; Lorenzo =.; Molina V.; Perandones C.; Poklepovich T.; Pontoriero A.; Russo M.; Sanchez Loria J.; Tuduri E.
	hCoV-19/Argentina/INEI117749/2022	EPI_ISL_9191984	2022-01-08	Argentina	BA.1.1	Avaro M.; Baumeister E.; Benedetti E.; Campos J.; Cisterna D.; Dattero ME; De Belder D.; Haim MS.; Lorenzo =.; Molina V.; Perandones C.; Poklepovich T.; Pontoriero A.; Russo M.; Sanchez Loria J.; Tuduri E.
	hCoV-19/Argentina/INEI118110/2022	EPI_ISL_9261673	2022-01-08	Argentina	BA.1.1	Avaro M.; Baumeister E.; Benedetti E.; Campos J.; Cisterna D.; Dattero ME; De Belder D.; Haim MS.; Lorenzo =.; Molina V.; Perandones C.; Poklepovich T.; Pontoriero A.; Russo M.; Sanchez Loria J.; Tuduri E.
	hCoV-19/Argentina/INEI118224/2022	EPI_ISL_9261718	2022-01-08	Argentina	BA.1	Avaro M.; Baumeister E.; Benedetti E.; Campos J.; Cisterna D.; Dattero ME; De Belder D.; Haim MS.; Lorenzo =.; Molina V.; Perandones C.; Poklepovich T.; Pontoriero A.; Russo M.; Sanchez Loria J.; Tuduri E.
	hCoV-19/Argentina/INEI118225/2022	EPI_ISL_9261719	2022-01-08	Argentina	BA.1	Avaro M.; Baumeister E.; Benedetti E.; Campos J.; Cisterna D.; Dattero ME; De Belder D.; Haim MS.; Lorenzo =.; Molina V.; Perandones C.; Poklepovich T.; Pontoriero A.; Russo M.; Sanchez Loria J.; Tuduri E.
	hCoV-19/Argentina/INEI118702/2022	EPI_ISL_9861161	2022-01-08	Argentina	BA.1	Avaro M.; Baumeister E.; Benedetti E.; Campos J.; Cisterna D.; Dattero ME; De Belder D.; Haim MS.; Lorenzo =.; Molina V.; Perandones C.; Poklepovich T.; Pontoriero A.; Russo M.; Sanchez Loria J.; Tuduri E.
	hCoV-19/Argentina/INEI118883/2022	EPI_ISL_9861235	2022-01-08	Argentina	BA.1.1	Avaro M.; Baumeister E.; Benedetti E.; Campos J.; Cisterna D.; Dattero ME; De Belder D.; Haim MS.; Lorenzo =.; Molina V.; Perandones C.; Poklepovich T.; Pontoriero A.; Russo M.; Sanchez Loria J.; Tuduri E.
	hCoV-19/Argentina/INEI118884/2022	EPI_ISL_9861236	2022-01-08	Argentina	BA.1	Avaro M.; Baumeister E.; Benedetti E.; Campos J.; Cisterna D.; Dattero ME; De Belder D.; Haim MS.; Lorenzo =.; Molina V.; Perandones C.; Poklepovich T.; Pontoriero A.; Russo M.; Sanchez Loria J.; Tuduri E.
	hCoV-19/Argentina/INEI118885/2022	EPI_ISL_9861237	2022-01-08	Argentina	BA.1.1	Avaro M.; Baumeister E.; Benedetti E.; Campos J.; Cisterna D.; Dattero ME; De Belder D.; Haim MS.; Lorenzo =.; Molina V.; Perandones C.; Poklepovich T.; Pontoriero A.; Russo M.; Sanchez Loria J.; Tuduri E.
	hCoV-19/Argentina/PAIS-G0722/2021	EPI_ISL_8938142	2022-01-08	Argentina	BA.1.1	Avaro M.; Baumeister E.; Benedetti E.; Campos J.; Cisterna D.; Dattero ME; De Belder D.; Haim MS.; Lorenzo F.; Molina V.; Perandones C.; Poklepovich T.; Pontoriero A.; Russo M.; Sanchez Loria J.; Tuduri E.
	hCoV-19/Argentina/PAIS-G0737/2021	EPI_ISL_8938152	2022-01-08	Argentina	BA.1.1	Avaro M.; Baumeister E.; Benedetti E.; Campos J.; Cisterna D.; Dattero ME; De Belder D.; Haim MS.; Lorenzo F.; Molina V.; Perandones C.; Poklepovich T.; Pontoriero A.; Russo M.; Sanchez Loria J.; Tuduri E.
	hCoV-19/Argentina/PAIS-G0742/2021	EPI_ISL_8938153	2022-01-08	Argentina	BA.1.1	Avaro M.; Baumeister E.; Benedetti E.; Campos J.; Cisterna D.; Dattero ME; De Belder D.; Haim MS.; Lorenzo F.; Molina V.; Perandones C.; Poklepovich T.; Pontoriero A.; Russo M.; Sanchez Loria J.; Tuduri E.
	hCoV-19/Argentina/PAIS-G0743/2021	EPI_ISL_8938154	2022-01-08	Argentina	BA.1.1	Avaro M.; Baumeister E.; Benedetti E.; Campos J.; Cisterna D.; Dattero ME; De Belder D.; Haim MS.; Lorenzo F.; Molina V.; Perandones C.; Poklepovich T.; Pontoriero A.; Russo M.; Sanchez Loria J.; Tuduri E.
	hCoV-19/Argentina/INEI117491/2022	EPI_ISL_9192270	2022-01-09	Argentina	BA.1.1	Avaro M.; Baumeister E.; Benedetti E.; Campos J.; Cisterna D.; Dattero ME; De Belder D.; Haim MS.; Lorenzo =.; Molina V.; Perandones C.; Poklepovich T.; Pontoriero A.; Russo M.; Sanchez Loria J.; Tuduri E.
	hCoV-19/Argentina/INEI117537/2022	EPI_ISL_9191634	2022-01-09	Argentina	BA.1	Avaro M.; Baumeister E.; Benedetti E.; Campos J.; Cisterna D.; Dattero ME; De Belder D.; Haim MS.; Lorenzo =.; Molina V.; Perandones C.; Poklepovich T.; Pontoriero A.; Russo M.; Sanchez Loria J.; Tuduri E.
	hCoV-19/Argentina/INEI117750/2022	EPI_ISL_9191651	2022-01-09	Argentina	BA.1.1	Avaro M.; Baumeister E.; Benedetti E.; Campos J.; Cisterna D.; Dattero ME; De Belder D.; Haim MS.; Lorenzo =.; Molina V.; Perandones C.; Poklepovich T.; Pontoriero A.; Russo M.; Sanchez Loria J.; Tuduri E.
	hCoV-19/Argentina/INEI118084/2022	EPI_ISL_9261662	2022-01-09	Argentina	BA.1.1	Avaro M.; Baumeister E.; Benedetti E.; Campos J.; Cisterna D.; Dattero ME; De Belder D.; Haim MS.; Lorenzo =.; Molina V.; Perandones C.; Poklepovich T.; Pontoriero A.; Russo M.; Sanchez Loria J.; Tuduri E.
	hCoV-19/Argentina/INEI118088/2022	EPI_ISL_9261663	2022-01-09	Argentina	BA.1.1	Avaro M.; Baumeister E.; Benedetti E.; Campos J.; Cisterna D.; Dattero ME; De Belder D.; Haim MS.; Lorenzo =.; Molina V.; Perandones C.; Poklepovich T.; Pontoriero A.; Russo M.; Sanchez Loria J.; Tuduri E.
	hCoV-19/Argentina/INEI118524/2022	EPI_ISL_9861087	2022-01-09	Argentina	BA.1.1	Avaro M.; Baumeister E.; Benedetti E.; Campos J.; Cisterna D.; Dattero ME; De Belder D.; Haim MS.; Lorenzo =.; Molina V.; Perandones C.; Poklepovich T.; Pontoriero A.; Russo M.; Sanchez Loria J.; Tuduri E.
	hCoV-19/Argentina/INEI118526/2022	EPI_ISL_9861089	2022-01-09	Argentina	BA.1.1	Avaro M.; Baumeister E.; Benedetti E.; Campos J.; Cisterna D.; Dattero ME; De Belder D.; Haim MS.; Lorenzo =.; Molina V.; Perandones C.; Poklepovich T.; Pontoriero A.; Russo M.; Sanchez Loria J.; Tuduri E.
	hCoV-19/Argentina/INEI118577/2022	EPI_ISL_9861101	2022-01-09	Argentina	BA.1.1	Avaro M.; Baumeister E.; Benedetti E.; Campos J.; Cisterna D.; Dattero ME; De Belder D.; Haim MS.; Lorenzo =.; Molina V.; Perandones C.; Poklepovich T.; Pontoriero A.; Russo M.; Sanchez Loria J.; Tuduri E.
	hCoV-19/Argentina/INEI118882/2022	EPI_ISL_9861234	2022-01-09	Argentina	BA.1	Avaro M.; Baumeister E.; Benedetti E.; Campos J.; Cisterna D.; Dattero ME; De Belder D.; Haim MS.; Lorenzo =.; Molina V.; Perandones C.; Poklepovich T.; Pontoriero A.; Russo M.; Sanchez Loria J.; Tuduri E.
	hCoV-19/Argentina/INEI117195/2022	EPI_ISL_9191777	2022-01-10	Argentina	BA.1	Avaro M.; Baumeister E.; Benedetti E.; Campos J.; Cisterna D.; Dattero ME; De Belder D.; Haim MS.; Lorenzo =.; Molina V.; Perandones C.; Poklepovich T.; Pontoriero A.; Russo M.; Sanchez Loria J.; Tuduri E.
	hCoV-19/Argentina/INEI117375/2022	EPI_ISL_9192083	2022-01-10	Argentina	BA.1.1	Avaro M.; Baumeister E.; Benedetti E.; Campos J.; Cisterna D.; Dattero ME; De Belder D.; Haim MS.; Lorenzo =.; Molina V.; Perandones C.; Poklepovich T.; Pontoriero A.; Russo M.; Sanchez Loria J.; Tuduri E.
	hCoV-19/Argentina/INEI117544/2022	EPI_ISL_9192272	2022-01-10	Argentina	BA.1	Avaro M.; Baumeister E.; Benedetti E.; Campos J.; Cisterna D.; Dattero ME; De Belder D.; Haim MS.; Lorenzo =.; Molina V.; Perandones C.; Poklepovich T.; Pontoriero A.; Russo M.; Sanchez Loria J.; Tuduri E.
	hCoV-19/Argentina/INEI117545/2022	EPI_ISL_9191763	2022-01-10	Argentina	BA.1	Avaro M.; Baumeister E.; Benedetti E.; Campos J.; Cisterna D.; Dattero ME; De Belder D.; Haim MS.; Lorenzo =.; Molina V.; Perandones C.; Poklepovich T.; Pontoriero A.; Russo M.; Sanchez Loria J.; Tuduri E.
	hCoV-19/Argentina/INEI117546/2022	EPI_ISL_9192088	2022-01-10	Argentina	BA.1.1	Avaro M.; Baumeister E.; Benedetti E.; Campos J.; Cisterna D.; Dattero ME; De Belder D.; Haim MS.; Lorenzo =.; Molina V.; Perandones C.; Poklepovich T.; Pontoriero A.; Russo M.; Sanchez Loria J.; Tuduri E.
	hCoV-19/Argentina/INEI117572/2022	EPI_ISL_9192274	2022-01-10	Argentina	BA.1.1	Avaro M.; Baumeister E.; Benedetti E.; Campos J.; Cisterna D.; Dattero ME; De Belder D.; Haim MS.; Lorenzo =.; Molina V.; Perandones C.; Poklepovich T.; Pontoriero A.; Russo M.; Sanchez Loria J.; Tuduri E.
	hCoV-19/Argentina/INEI117574/2022	EPI_ISL_9191734	2022-01-10	Argentina	BA.1	Avaro M.; Baumeister E.; Benedetti E.; Campos J.; Cisterna D.; Dattero ME; De Belder D.; Haim MS.; Lorenzo =.; Molina V.; Perandones C.; Poklepovich T.; Pontoriero A.; Russo M.; Sanchez Loria J.; Tuduri E.
	hCoV-19/Argentina/INEI117711/2022	EPI_ISL_9191729	2022-01-10	Argentina	BA.1.1	Avaro M.; Baumeister E.; Benedetti E.; Campos J.; Cisterna D.; Dattero ME; De Belder D.; Haim MS.; Lorenzo =.; Molina V.; Perandones C.; Poklepovich T.; Pontoriero A.; Russo M.; Sanchez Loria J.; Tuduri E.
	hCoV-19/Argentina/INEI117713/2022	EPI_ISL_9192278	2022-01-10	Argentina	BA.1	Avaro M.; Baumeister E.; Benedetti E.; Campos J.; Cisterna D.; Dattero ME; De Belder D.; Haim MS.; Lorenzo =.; Molina V.; Perandones C.; Poklepovich T.; Pontoriero A.; Russo M.; Sanchez Loria J.; Tuduri E.
	hCoV-19/Argentina/INEI117714/2022	EPI_ISL_9191865	2022-01-10	Argentina	BA.1.1	Avaro M.; Baumeister E.; Benedetti E.; Campos J.; Cisterna D.; Dattero ME; De Belder D.; Haim MS.; Lorenzo =.; Molina V.; Perandones C.; Poklepovich T.; Pontoriero A.; Russo M.; Sanchez Loria J.; Tuduri E.
	hCoV-19/Argentina/INEI117715/2022	EPI_ISL_9192281	2022-01-10	Argentina	BA.1.1	Avaro M.; Baumeister E.; Benedetti E.; Campos J.; Cisterna D.; Dattero ME; De Belder D.; Haim MS.; Lorenzo =.; Molina V.; Perandones C.; Poklepovich T.; Pontoriero A.; Russo M.; Sanchez Loria J.; Tuduri E.
	hCoV-19/Argentina/INEI117719/2022	EPI_ISL_9192213	2022-01-10	Argentina	BA.1.1	Avaro M.; Baumeister E.; Benedetti E.; Campos J.; Cisterna D.; Dattero ME; De Belder D.; Haim MS.; Lorenzo =.; Molina V.; Perandones C.; Poklepovich T.; Pontoriero A.; Russo M.; Sanchez Loria J.; Tuduri E.
	hCoV-19/Argentina/INEI117720/2022	EPI_ISL_9192214	2022-01-10	Argentina	BA.1.1	Avaro M.; Baumeister E.; Benedetti E.; Campos J.; Cisterna D.; Dattero ME; De Belder D.; Haim MS.; Lorenzo =.; Molina V.; Perandones C.; Poklepovich T.; Pontoriero A.; Russo M.; Sanchez Loria J.; Tuduri E.
	hCoV-19/Argentina/INEI117721/2022	EPI_ISL_9191654	2022-01-10	Argentina	BA.1.1	Avaro M.; Baumeister E.; Benedetti E.; Campos J.; Cisterna D.; Dattero ME; De Belder D.; Haim MS.; Lorenzo =.; Molina V.; Perandones C.; Poklepovich T.; Pontoriero A.; Russo M.; Sanchez Loria J.; Tuduri E.
	hCoV-19/Argentina/INEI117911/2022	EPI_ISL_9191697	2022-01-10	Argentina	BA.1.1	Avaro M.; Baumeister E.; Benedetti E.; Campos J.; Cisterna D.; Dattero ME; De Belder D.; Haim MS.; Lorenzo =.; Molina V.; Perandones C.; Poklepovich T.; Pontoriero A.; Russo M.; Sanchez Loria J.; Tuduri E.
	hCoV-19/Argentina/INEI117940/2022	EPI_ISL_9191632	2022-01-10	Argentina	BA.1	Avaro M.; Baumeister E.; Benedetti E.; Campos J.; Cisterna D.; Dattero ME; De Belder D.; Haim MS.; Lorenzo =.; Molina V.; Perandones C.; Poklepovich T.; Pontoriero A.; Russo M.; Sanchez Loria J.; Tuduri E.
	hCoV-19/Argentina/INEI118101/2022	EPI_ISL_9261669	2022-01-10	Argentina	BA.1.1	Avaro M.; Baumeister E.; Benedetti E.; Campos J.; Cisterna D.; Dattero ME; De Belder D.; Haim MS.; Lorenzo =.; Molina V.; Perandones C.; Poklepovich T.; Pontoriero A.; Russo M.; Sanchez Loria J.; Tuduri E.
	hCoV-19/Argentina/INEI118102/2022	EPI_ISL_9261670	2022-01-10	Argentina	BA.1.1	Avaro M.; Baumeister E.; Benedetti E.; Campos J.; Cisterna D.; Dattero ME; De Belder D.; Haim MS.; Lorenzo =.; Molina V.; Perandones C.; Poklepovich T.; Pontoriero A.; Russo M.; Sanchez Loria J.; Tuduri E.
	hCoV-19/Argentina/INEI118106/2022	EPI_ISL_9261671	2022-01-10	Argentina	BA.1.1	Avaro M.; Baumeister E.; Benedetti E.; Campos J.; Cisterna D.; Dattero ME; De Belder D.; Haim MS.; Lorenzo =.; Molina V.; Perandones C.; Poklepovich T.; Pontoriero A.; Russo M.; Sanchez Loria J.; Tuduri E.
	hCoV-19/Argentina/INEI118107/2022	EPI_ISL_9261672	2022-01-10	Argentina	BA.1.1	Avaro M.; Baumeister E.; Benedetti E.; Campos J.; Cisterna D.; Dattero ME; De Belder D.; Haim MS.; Lorenzo =.; Molina V.; Perandones C.; Poklepovich T.; Pontoriero A.; Russo M.; Sanchez Loria J.; Tuduri E.
	hCoV-19/Argentina/INEI118152/2022	EPI_ISL_9261689	2022-01-10	Argentina	BA.1.1	Avaro M.; Baumeister E.; Benedetti E.; Campos J.; Cisterna D.; Dattero ME; De Belder D.; Haim MS.; Lorenzo =.; Molina V.; Perandones C.; Poklepovich T.; Pontoriero A.; Russo M.; Sanchez Loria J.; Tuduri E.
	hCoV-19/Argentina/INEI118173/2022	EPI_ISL_9261694	2022-01-10	Argentina	BA.1.1	Avaro M.; Baumeister E.; Benedetti E.; Campos J.; Cisterna D.; Dattero ME; De Belder D.; Haim MS.; Lorenzo =.; Molina V.; Perandones C.; Poklepovich T.; Pontoriero A.; Russo M.; Sanchez Loria J.; Tuduri E.
	hCoV-19/Argentina/INEI118214/2022	EPI_ISL_9261710	2022-01-10	Argentina	BA.1.1	Avaro M.; Baumeister E.; Benedetti E.; Campos J.; Cisterna D.; Dattero ME; De Belder D.; Haim MS.; Lorenzo =.; Molina V.; Perandones C.; Poklepovich T.; Pontoriero A.; Russo M.; Sanchez Loria J.; Tuduri E.
	hCoV-19/Argentina/INEI118245/2022	EPI_ISL_9261725	2022-01-10	Argentina	BA.1.1	Avaro M.; Baumeister E.; Benedetti E.; Campos J.; Cisterna D.; Dattero ME; De Belder D.; Haim MS.; Lorenzo =.; Molina V.; Perandones C.; Poklepovich T.; Pontoriero A.; Russo M.; Sanchez Loria J.; Tuduri E.
	hCoV-19/Argentina/INEI118247/2022	EPI_ISL_9261726	2022-01-10	Argentina	BA.1	Avaro M.; Baumeister E.; Benedetti E.; Campos J.; Cisterna D.; Dattero ME; De Belder D.; Haim MS.; Lorenzo =.; Molina V.; Perandones C.; Poklepovich T.; Pontoriero A.; Russo M.; Sanchez Loria J.; Tuduri E.
	hCoV-19/Argentina/INEI118278/2022	EPI_ISL_9861041	2022-01-10	Argentina	BA.1.1	Avaro M.; Baumeister E.; Benedetti E.; Campos J.; Cisterna D.; Dattero ME; De Belder D.; Haim MS.; Lorenzo =.; Molina V.; Perandones C.; Poklepovich T.; Pontoriero A.; Russo M.; Sanchez Loria J.; Tuduri E.
	hCoV-19/Argentina/INEI118279/2022	EPI_ISL_9861042	2022-01-10	Argentina	BA.1.1	Avaro M.; Baumeister E.; Benedetti E.; Campos J.; Cisterna D.; Dattero ME; De Belder D.; Haim MS.; Lorenzo =.; Molina V.; Perandones C.; Poklepovich T.; Pontoriero A.; Russo M.; Sanchez Loria J.; Tuduri E.
	hCoV-19/Argentina/INEI118280/2022	EPI_ISL_9861043	2022-01-10	Argentina	BA.1.1	Avaro M.; Baumeister E.; Benedetti E.; Campos J.; Cisterna D.; Dattero ME; De Belder D.; Haim MS.; Lorenzo =.; Molina V.; Perandones C.; Poklepovich T.; Pontoriero A.; Russo M.; Sanchez Loria J.; Tuduri E.
	hCoV-19/Argentina/INEI118283/2022	EPI_ISL_9861044	2022-01-10	Argentina	BA.1.1	Avaro M.; Baumeister E.; Benedetti E.; Campos J.; Cisterna D.; Dattero ME; De Belder D.; Haim MS.; Lorenzo =.; Molina V.; Perandones C.; Poklepovich T.; Pontoriero A.; Russo M.; Sanchez Loria J.; Tuduri E.
	hCoV-19/Argentina/INEI118284/2022	EPI_ISL_9861045	2022-01-10	Argentina	BA.1.1	Avaro M.; Baumeister E.; Benedetti E.; Campos J.; Cisterna D.; Dattero ME; De Belder D.; Haim MS.; Lorenzo =.; Molina V.; Perandones C.; Poklepovich T.; Pontoriero A.; Russo M.; Sanchez Loria J.; Tuduri E.
	hCoV-19/Argentina/INEI118287/2022	EPI_ISL_9861046	2022-01-10	Argentina	BA.1.1	Avaro M.; Baumeister E.; Benedetti E.; Campos J.; Cisterna D.; Dattero ME; De Belder D.; Haim MS.; Lorenzo =.; Molina V.; Perandones C.; Poklepovich T.; Pontoriero A.; Russo M.; Sanchez Loria J.; Tuduri E.
	hCoV-19/Argentina/INEI118288/2022	EPI_ISL_9861047	2022-01-10	Argentina	BA.1.1	Avaro M.; Baumeister E.; Benedetti E.; Campos J.; Cisterna D.; Dattero ME; De Belder D.; Haim MS.; Lorenzo =.; Molina V.; Perandones C.; Poklepovich T.; Pontoriero A.; Russo M.; Sanchez Loria J.; Tuduri E.
	hCoV-19/Argentina/INEI118290/2022	EPI_ISL_9861048	2022-01-10	Argentina	BA.1.1	Avaro M.; Baumeister E.; Benedetti E.; Campos J.; Cisterna D.; Dattero ME; De Belder D.; Haim MS.; Lorenzo =.; Molina V.; Perandones C.; Poklepovich T.; Pontoriero A.; Russo M.; Sanchez Loria J.; Tuduri E.
	hCoV-19/Argentina/INEI118291/2022	EPI_ISL_9861049	2022-01-10	Argentina	BA.1.1	Avaro M.; Baumeister E.; Benedetti E.; Campos J.; Cisterna D.; Dattero ME; De Belder D.; Haim MS.; Lorenzo =.; Molina V.; Perandones C.; Poklepovich T.; Pontoriero A.; Russo M.; Sanchez Loria J.; Tuduri E.
	hCoV-19/Argentina/INEI118292/2022	EPI_ISL_9861050	2022-01-10	Argentina	BA.1.1	Avaro M.; Baumeister E.; Benedetti E.; Campos J.; Cisterna D.; Dattero ME; De Belder D.; Haim MS.; Lorenzo =.; Molina V.; Perandones C.; Poklepovich T.; Pontoriero A.; Russo M.; Sanchez Loria J.; Tuduri E.
	hCoV-19/Argentina/INEI118295/2022	EPI_ISL_9861051	2022-01-10	Argentina	BA.1.1	Avaro M.; Baumeister E.; Benedetti E.; Campos J.; Cisterna D.; Dattero ME; De Belder D.; Haim MS.; Lorenzo =.; Molina V.; Perandones C.; Poklepovich T.; Pontoriero A.; Russo M.; Sanchez Loria J.; Tuduri E.
	hCoV-19/Argentina/INEI118296/2022	EPI_ISL_9861052	2022-01-10	Argentina	BA.1.1	Avaro M.; Baumeister E.; Benedetti E.; Campos J.; Cisterna D.; Dattero ME; De Belder D.; Haim MS.; Lorenzo =.; Molina V.; Perandones C.; Poklepovich T.; Pontoriero A.; Russo M.; Sanchez Loria J.; Tuduri E.
	hCoV-19/Argentina/INEI118297/2022	EPI_ISL_9861053	2022-01-10	Argentina	BA.1.1	Avaro M.; Baumeister E.; Benedetti E.; Campos J.; Cisterna D.; Dattero ME; De Belder D.; Haim MS.; Lorenzo =.; Molina V.; Perandones C.; Poklepovich T.; Pontoriero A.; Russo M.; Sanchez Loria J.; Tuduri E.
	hCoV-19/Argentina/INEI118298/2022	EPI_ISL_9861054	2022-01-10	Argentina	BA.1.1	Avaro M.; Baumeister E.; Benedetti E.; Campos J.; Cisterna D.; Dattero ME; De Belder D.; Haim MS.; Lorenzo =.; Molina V.; Perandones C.; Poklepovich T.; Pontoriero A.; Russo M.; Sanchez Loria J.; Tuduri E.
	hCoV-19/Argentina/INEI118525/2022	EPI_ISL_9861088	2022-01-10	Argentina	BA.1	Avaro M.; Baumeister E.; Benedetti E.; Campos J.; Cisterna D.; Dattero ME; De Belder D.; Haim MS.; Lorenzo =.; Molina V.; Perandones C.; Poklepovich T.; Pontoriero A.; Russo M.; Sanchez Loria J.; Tuduri E.
	hCoV-19/Argentina/INEI118527/2022	EPI_ISL_9861090	2022-01-10	Argentina	BA.1.1	Avaro M.; Baumeister E.; Benedetti E.; Campos J.; Cisterna D.; Dattero ME; De Belder D.; Haim MS.; Lorenzo =.; Molina V.; Perandones C.; Poklepovich T.; Pontoriero A.; Russo M.; Sanchez Loria J.; Tuduri E.
	hCoV-19/Argentina/INEI118578/2022	EPI_ISL_9861102	2022-01-10	Argentina	BA.1.1	Avaro M.; Baumeister E.; Benedetti E.; Campos J.; Cisterna D.; Dattero ME; De Belder D.; Haim MS.; Lorenzo =.; Molina V.; Perandones C.; Poklepovich T.; Pontoriero A.; Russo M.; Sanchez Loria J.; Tuduri E.
	hCoV-19/Argentina/INEI118715/2022	EPI_ISL_9861165	2022-01-10	Argentina	BA.1.1	Avaro M.; Baumeister E.; Benedetti E.; Campos J.; Cisterna D.; Dattero ME; De Belder D.; Haim MS.; Lorenzo =.; Molina V.; Perandones C.; Poklepovich T.; Pontoriero A.; Russo M.; Sanchez Loria J.; Tuduri E.
	hCoV-19/Argentina/INEI118746/2022	EPI_ISL_9861182	2022-01-10	Argentina	BA.1	Avaro M.; Baumeister E.; Benedetti E.; Campos J.; Cisterna D.; Dattero ME; De Belder D.; Haim MS.; Lorenzo =.; Molina V.; Perandones C.; Poklepovich T.; Pontoriero A.; Russo M.; Sanchez Loria J.; Tuduri E.
	hCoV-19/Argentina/INEI118875/2022	EPI_ISL_9861231	2022-01-10	Argentina	BA.1	Avaro M.; Baumeister E.; Benedetti E.; Campos J.; Cisterna D.; Dattero ME; De Belder D.; Haim MS.; Lorenzo =.; Molina V.; Perandones C.; Poklepovich T.; Pontoriero A.; Russo M.; Sanchez Loria J.; Tuduri E.
	hCoV-19/Argentina/INEI118879/2022	EPI_ISL_9861232	2022-01-10	Argentina	BA.1	Avaro M.; Baumeister E.; Benedetti E.; Campos J.; Cisterna D.; Dattero ME; De Belder D.; Haim MS.; Lorenzo =.; Molina V.; Perandones C.; Poklepovich T.; Pontoriero A.; Russo M.; Sanchez Loria J.; Tuduri E.
	hCoV-19/Argentina/INEI118880/2022	EPI_ISL_9861233	2022-01-10	Argentina	BA.1	Avaro M.; Baumeister E.; Benedetti E.; Campos J.; Cisterna D.; Dattero ME; De Belder D.; Haim MS.; Lorenzo =.; Molina V.; Perandones C.; Poklepovich T.; Pontoriero A.; Russo M.; Sanchez Loria J.; Tuduri E.
	hCoV-19/Argentina/INEI119087/2022	EPI_ISL_10080935	2022-01-10	Argentina	BA.1.1	Barbas, G.; Castro, G.; Debat, H.; F.D.; Fernández; Goya, S.; Lucca, A.; M.B.; Marquez, N.; Pisano; Re, V.; Sicilia, P.; Zeballos, M.
	hCoV-19/Argentina/PAIS-G0732/2021	EPI_ISL_8938150	2022-01-10	Argentina	BA.1.1	Avaro M.; Baumeister E.; Benedetti E.; Campos J.; Cisterna D.; Dattero ME; De Belder D.; Haim MS.; Lorenzo F.; Molina V.; Perandones C.; Poklepovich T.; Pontoriero A.; Russo M.; Sanchez Loria J.; Tuduri E.
	hCoV-19/Argentina/PAIS-G0736/2021	EPI_ISL_8938151	2022-01-10	Argentina	BA.1.1	Avaro M.; Baumeister E.; Benedetti E.; Campos J.; Cisterna D.; Dattero ME; De Belder D.; Haim MS.; Lorenzo F.; Molina V.; Perandones C.; Poklepovich T.; Pontoriero A.; Russo M.; Sanchez Loria J.; Tuduri E.
	hCoV-19/Argentina/PAIS-G0838/2022	EPI_ISL_9507682	2022-01-10	Argentina	BA.1.1	Avaro M.; Baumeister E.; Benedetti E.; Campos J.; Cisterna D.; Dattero ME; De Belder D.; Haim MS.; Lorenzo F.; Molina V.; Perandones C.; Poklepovich T.; Pontoriero A.; Russo M.; Sanchez Loria J.; Tuduri E.
	hCoV-19/Argentina/PAIS-G0889/2022	EPI_ISL_9861320	2022-01-10	Argentina	BA.1.1	Avaro M.; Baumeister E.; Benedetti E.; Campos J.; Cisterna D.; Dattero ME; De Belder D.; Haim MS.; Lorenzo F.; Molina V.; Perandones C.; Poklepovich T.; Pontoriero A.; Russo M.; Sanchez Loria J.; Tuduri E.
	hCoV-19/Argentina/INEI117439/2022	EPI_ISL_9192184	2022-01-11	Argentina	BA.1	Avaro M.; Baumeister E.; Benedetti E.; Campos J.; Cisterna D.; Dattero ME; De Belder D.; Haim MS.; Lorenzo =.; Molina V.; Perandones C.; Poklepovich T.; Pontoriero A.; Russo M.; Sanchez Loria J.; Tuduri E.
	hCoV-19/Argentina/INEI117706/2022	EPI_ISL_9191840	2022-01-11	Argentina	BA.1.1	Avaro M.; Baumeister E.; Benedetti E.; Campos J.; Cisterna D.; Dattero ME; De Belder D.; Haim MS.; Lorenzo =.; Molina V.; Perandones C.; Poklepovich T.; Pontoriero A.; Russo M.; Sanchez Loria J.; Tuduri E.
	hCoV-19/Argentina/INEI117707/2022	EPI_ISL_9192199	2022-01-11	Argentina	BA.1	Avaro M.; Baumeister E.; Benedetti E.; Campos J.; Cisterna D.; Dattero ME; De Belder D.; Haim MS.; Lorenzo =.; Molina V.; Perandones C.; Poklepovich T.; Pontoriero A.; Russo M.; Sanchez Loria J.; Tuduri E.
	hCoV-19/Argentina/INEI117709/2022	EPI_ISL_9191862	2022-01-11	Argentina	BA.1	Avaro M.; Baumeister E.; Benedetti E.; Campos J.; Cisterna D.; Dattero ME; De Belder D.; Haim MS.; Lorenzo =.; Molina V.; Perandones C.; Poklepovich T.; Pontoriero A.; Russo M.; Sanchez Loria J.; Tuduri E.
	hCoV-19/Argentina/INEI117716/2022	EPI_ISL_9191776	2022-01-11	Argentina	BA.1	Avaro M.; Baumeister E.; Benedetti E.; Campos J.; Cisterna D.; Dattero ME; De Belder D.; Haim MS.; Lorenzo =.; Molina V.; Perandones C.; Poklepovich T.; Pontoriero A.; Russo M.; Sanchez Loria J.; Tuduri E.
	hCoV-19/Argentina/INEI117717/2022	EPI_ISL_9191794	2022-01-11	Argentina	BA.1.1	Avaro M.; Baumeister E.; Benedetti E.; Campos J.; Cisterna D.; Dattero ME; De Belder D.; Haim MS.; Lorenzo =.; Molina V.; Perandones C.; Poklepovich T.; Pontoriero A.; Russo M.; Sanchez Loria J.; Tuduri E.
	hCoV-19/Argentina/INEI117718/2022	EPI_ISL_9192200	2022-01-11	Argentina	BA.1.1	Avaro M.; Baumeister E.; Benedetti E.; Campos J.; Cisterna D.; Dattero ME; De Belder D.; Haim MS.; Lorenzo =.; Molina V.; Perandones C.; Poklepovich T.; Pontoriero A.; Russo M.; Sanchez Loria J.; Tuduri E.
	hCoV-19/Argentina/INEI117722/2022	EPI_ISL_9191671	2022-01-11	Argentina	BA.1	Avaro M.; Baumeister E.; Benedetti E.; Campos J.; Cisterna D.; Dattero ME; De Belder D.; Haim MS.; Lorenzo =.; Molina V.; Perandones C.; Poklepovich T.; Pontoriero A.; Russo M.; Sanchez Loria J.; Tuduri E.
	hCoV-19/Argentina/INEI117723/2022	EPI_ISL_9191789	2022-01-11	Argentina	BA.1	Avaro M.; Baumeister E.; Benedetti E.; Campos J.; Cisterna D.; Dattero ME; De Belder D.; Haim MS.; Lorenzo =.; Molina V.; Perandones C.; Poklepovich T.; Pontoriero A.; Russo M.; Sanchez Loria J.; Tuduri E.
	hCoV-19/Argentina/INEI117724/2022	EPI_ISL_9192282	2022-01-11	Argentina	BA.1	Avaro M.; Baumeister E.; Benedetti E.; Campos J.; Cisterna D.; Dattero ME; De Belder D.; Haim MS.; Lorenzo =.; Molina V.; Perandones C.; Poklepovich T.; Pontoriero A.; Russo M.; Sanchez Loria J.; Tuduri E.
	hCoV-19/Argentina/INEI117725/2022	EPI_ISL_9192215	2022-01-11	Argentina	BA.1	Avaro M.; Baumeister E.; Benedetti E.; Campos J.; Cisterna D.; Dattero ME; De Belder D.; Haim MS.; Lorenzo =.; Molina V.; Perandones C.; Poklepovich T.; Pontoriero A.; Russo M.; Sanchez Loria J.; Tuduri E.
	hCoV-19/Argentina/INEI117726/2022	EPI_ISL_9192216	2022-01-11	Argentina	BA.1.1	Avaro M.; Baumeister E.; Benedetti E.; Campos J.; Cisterna D.; Dattero ME; De Belder D.; Haim MS.; Lorenzo =.; Molina V.; Perandones C.; Poklepovich T.; Pontoriero A.; Russo M.; Sanchez Loria J.; Tuduri E.
	hCoV-19/Argentina/INEI117728/2022	EPI_ISL_9192217	2022-01-11	Argentina	BA.1	Avaro M.; Baumeister E.; Benedetti E.; Campos J.; Cisterna D.; Dattero ME; De Belder D.; Haim MS.; Lorenzo =.; Molina V.; Perandones C.; Poklepovich T.; Pontoriero A.; Russo M.; Sanchez Loria J.; Tuduri E.
	hCoV-19/Argentina/INEI118175/2022	EPI_ISL_9261695	2022-01-11	Argentina	BA.1.1	Avaro M.; Baumeister E.; Benedetti E.; Campos J.; Cisterna D.; Dattero ME; De Belder D.; Haim MS.; Lorenzo =.; Molina V.; Perandones C.; Poklepovich T.; Pontoriero A.; Russo M.; Sanchez Loria J.; Tuduri E.
	hCoV-19/Argentina/INEI118215/2022	EPI_ISL_9261711	2022-01-11	Argentina	BA.1	Avaro M.; Baumeister E.; Benedetti E.; Campos J.; Cisterna D.; Dattero ME; De Belder D.; Haim MS.; Lorenzo =.; Molina V.; Perandones C.; Poklepovich T.; Pontoriero A.; Russo M.; Sanchez Loria J.; Tuduri E.
	hCoV-19/Argentina/INEI118234/2022	EPI_ISL_9261720	2022-01-11	Argentina	BA.1	Avaro M.; Baumeister E.; Benedetti E.; Campos J.; Cisterna D.; Dattero ME; De Belder D.; Haim MS.; Lorenzo =.; Molina V.; Perandones C.; Poklepovich T.; Pontoriero A.; Russo M.; Sanchez Loria J.; Tuduri E.
	hCoV-19/Argentina/INEI118237/2022	EPI_ISL_9261721	2022-01-11	Argentina	BA.1	Avaro M.; Baumeister E.; Benedetti E.; Campos J.; Cisterna D.; Dattero ME; De Belder D.; Haim MS.; Lorenzo =.; Molina V.; Perandones C.; Poklepovich T.; Pontoriero A.; Russo M.; Sanchez Loria J.; Tuduri E.
	hCoV-19/Argentina/INEI118238/2022	EPI_ISL_9261722	2022-01-11	Argentina	BA.1	Avaro M.; Baumeister E.; Benedetti E.; Campos J.; Cisterna D.; Dattero ME; De Belder D.; Haim MS.; Lorenzo =.; Molina V.; Perandones C.; Poklepovich T.; Pontoriero A.; Russo M.; Sanchez Loria J.; Tuduri E.
	hCoV-19/Argentina/INEI118239/2022	EPI_ISL_9261723	2022-01-11	Argentina	BA.1	Avaro M.; Baumeister E.; Benedetti E.; Campos J.; Cisterna D.; Dattero ME; De Belder D.; Haim MS.; Lorenzo =.; Molina V.; Perandones C.; Poklepovich T.; Pontoriero A.; Russo M.; Sanchez Loria J.; Tuduri E.
	hCoV-19/Argentina/INEI118240/2022	EPI_ISL_9261724	2022-01-11	Argentina	BA.1.1	Avaro M.; Baumeister E.; Benedetti E.; Campos J.; Cisterna D.; Dattero ME; De Belder D.; Haim MS.; Lorenzo =.; Molina V.; Perandones C.; Poklepovich T.; Pontoriero A.; Russo M.; Sanchez Loria J.; Tuduri E.
	hCoV-19/Argentina/INEI118308/2022	EPI_ISL_9861060	2022-01-11	Argentina	BA.1	Avaro M.; Baumeister E.; Benedetti E.; Campos J.; Cisterna D.; Dattero ME; De Belder D.; Haim MS.; Lorenzo =.; Molina V.; Perandones C.; Poklepovich T.; Pontoriero A.; Russo M.; Sanchez Loria J.; Tuduri E.
	hCoV-19/Argentina/INEI118309/2022	EPI_ISL_9861061	2022-01-11	Argentina	BA.1	Avaro M.; Baumeister E.; Benedetti E.; Campos J.; Cisterna D.; Dattero ME; De Belder D.; Haim MS.; Lorenzo =.; Molina V.; Perandones C.; Poklepovich T.; Pontoriero A.; Russo M.; Sanchez Loria J.; Tuduri E.
	hCoV-19/Argentina/INEI118310/2022	EPI_ISL_9861062	2022-01-11	Argentina	BA.1	Avaro M.; Baumeister E.; Benedetti E.; Campos J.; Cisterna D.; Dattero ME; De Belder D.; Haim MS.; Lorenzo =.; Molina V.; Perandones C.; Poklepovich T.; Pontoriero A.; Russo M.; Sanchez Loria J.; Tuduri E.
	hCoV-19/Argentina/INEI118311/2022	EPI_ISL_9861063	2022-01-11	Argentina	BA.1.1	Avaro M.; Baumeister E.; Benedetti E.; Campos J.; Cisterna D.; Dattero ME; De Belder D.; Haim MS.; Lorenzo =.; Molina V.; Perandones C.; Poklepovich T.; Pontoriero A.; Russo M.; Sanchez Loria J.; Tuduri E.
	hCoV-19/Argentina/INEI118316/2022	EPI_ISL_9571439	2022-01-11	Argentina	BA.1.1	Avaro M.; Baumeister E.; Benedetti E.; Campos J.; Cisterna D.; Dattero ME; De Belder D.; Haim MS.; Lorenzo =.; Molina V.; Perandones C.; Poklepovich T.; Pontoriero A.; Russo M.; Sanchez Loria J.; Tuduri E.
	hCoV-19/Argentina/INEI118492/2022	EPI_ISL_9861065	2022-01-11	Argentina	BA.1.1	Avaro M.; Baumeister E.; Benedetti E.; Campos J.; Cisterna D.; Dattero ME; De Belder D.; Haim MS.; Lorenzo =.; Molina V.; Perandones C.; Poklepovich T.; Pontoriero A.; Russo M.; Sanchez Loria J.; Tuduri E.
	hCoV-19/Argentina/INEI118532/2022	EPI_ISL_9861092	2022-01-11	Argentina	BA.1	Avaro M.; Baumeister E.; Benedetti E.; Campos J.; Cisterna D.; Dattero ME; De Belder D.; Haim MS.; Lorenzo =.; Molina V.; Perandones C.; Poklepovich T.; Pontoriero A.; Russo M.; Sanchez Loria J.; Tuduri E.
	hCoV-19/Argentina/INEI118579/2022	EPI_ISL_9861103	2022-01-11	Argentina	BA.1.1	Avaro M.; Baumeister E.; Benedetti E.; Campos J.; Cisterna D.; Dattero ME; De Belder D.; Haim MS.; Lorenzo =.; Molina V.; Perandones C.; Poklepovich T.; Pontoriero A.; Russo M.; Sanchez Loria J.; Tuduri E.
	hCoV-19/Argentina/INEI118580/2022	EPI_ISL_9861104	2022-01-11	Argentina	BA.1.1	Avaro M.; Baumeister E.; Benedetti E.; Campos J.; Cisterna D.; Dattero ME; De Belder D.; Haim MS.; Lorenzo =.; Molina V.; Perandones C.; Poklepovich T.; Pontoriero A.; Russo M.; Sanchez Loria J.; Tuduri E.
	hCoV-19/Argentina/INEI118583/2022	EPI_ISL_9861106	2022-01-11	Argentina	BA.1.1	Avaro M.; Baumeister E.; Benedetti E.; Campos J.; Cisterna D.; Dattero ME; De Belder D.; Haim MS.; Lorenzo =.; Molina V.; Perandones C.; Poklepovich T.; Pontoriero A.; Russo M.; Sanchez Loria J.; Tuduri E.
	hCoV-19/Argentina/INEI118748/2022	EPI_ISL_9861183	2022-01-11	Argentina	BA.1.1	Avaro M.; Baumeister E.; Benedetti E.; Campos J.; Cisterna D.; Dattero ME; De Belder D.; Haim MS.; Lorenzo =.; Molina V.; Perandones C.; Poklepovich T.; Pontoriero A.; Russo M.; Sanchez Loria J.; Tuduri E.
	hCoV-19/Argentina/INEI119018/2022	EPI_ISL_10080898	2022-01-11	Argentina	BA.1.1	AF; Amadio; C; Eberhardt; G; Irazoqui; JM; MF; Mugna; Ojeda; Pastor; Rompato; V
	hCoV-19/Argentina/INEI119142/2022	EPI_ISL_10252630	2022-01-11	Argentina	BA.1.1	Barbas, G.; Castro, G.; Debat, H.; F.D.; Fernández; Goya, S.; Lucca, A.; M.B.; Marquez, N.; Pisano; Re, V.; Sicilia, P.; Zeballos, M.
	hCoV-19/Argentina/INEI117730/2022	EPI_ISL_9192201	2022-01-12	Argentina	BA.1	Avaro M.; Baumeister E.; Benedetti E.; Campos J.; Cisterna D.; Dattero ME; De Belder D.; Haim MS.; Lorenzo =.; Molina V.; Perandones C.; Poklepovich T.; Pontoriero A.; Russo M.; Sanchez Loria J.; Tuduri E.
	hCoV-19/Argentina/INEI118098/2022	EPI_ISL_9261667	2022-01-12	Argentina	BA.1.1	Avaro M.; Baumeister E.; Benedetti E.; Campos J.; Cisterna D.; Dattero ME; De Belder D.; Haim MS.; Lorenzo =.; Molina V.; Perandones C.; Poklepovich T.; Pontoriero A.; Russo M.; Sanchez Loria J.; Tuduri E.
	hCoV-19/Argentina/INEI118153/2022	EPI_ISL_9261690	2022-01-12	Argentina	BA.1.1	Avaro M.; Baumeister E.; Benedetti E.; Campos J.; Cisterna D.; Dattero ME; De Belder D.; Haim MS.; Lorenzo =.; Molina V.; Perandones C.; Poklepovich T.; Pontoriero A.; Russo M.; Sanchez Loria J.; Tuduri E.
	hCoV-19/Argentina/INEI118167/2022	EPI_ISL_9261693	2022-01-12	Argentina	BA.1.1	Avaro M.; Baumeister E.; Benedetti E.; Campos J.; Cisterna D.; Dattero ME; De Belder D.; Haim MS.; Lorenzo =.; Molina V.; Perandones C.; Poklepovich T.; Pontoriero A.; Russo M.; Sanchez Loria J.; Tuduri E.
	hCoV-19/Argentina/INEI118248/2022	EPI_ISL_9261727	2022-01-12	Argentina	BA.1.1	Avaro M.; Baumeister E.; Benedetti E.; Campos J.; Cisterna D.; Dattero ME; De Belder D.; Haim MS.; Lorenzo =.; Molina V.; Perandones C.; Poklepovich T.; Pontoriero A.; Russo M.; Sanchez Loria J.; Tuduri E.
	hCoV-19/Argentina/INEI118250/2022	EPI_ISL_9261728	2022-01-12	Argentina	BA.1.1	Avaro M.; Baumeister E.; Benedetti E.; Campos J.; Cisterna D.; Dattero ME; De Belder D.; Haim MS.; Lorenzo =.; Molina V.; Perandones C.; Poklepovich T.; Pontoriero A.; Russo M.; Sanchez Loria J.; Tuduri E.
	hCoV-19/Argentina/INEI118252/2022	EPI_ISL_9261729	2022-01-12	Argentina	BA.1	Avaro M.; Baumeister E.; Benedetti E.; Campos J.; Cisterna D.; Dattero ME; De Belder D.; Haim MS.; Lorenzo =.; Molina V.; Perandones C.; Poklepovich T.; Pontoriero A.; Russo M.; Sanchez Loria J.; Tuduri E.
	hCoV-19/Argentina/INEI118255/2022	EPI_ISL_9261730	2022-01-12	Argentina	BA.1	Avaro M.; Baumeister E.; Benedetti E.; Campos J.; Cisterna D.; Dattero ME; De Belder D.; Haim MS.; Lorenzo =.; Molina V.; Perandones C.; Poklepovich T.; Pontoriero A.; Russo M.; Sanchez Loria J.; Tuduri E.
	hCoV-19/Argentina/INEI118256/2022	EPI_ISL_9261731	2022-01-12	Argentina	BA.1	Avaro M.; Baumeister E.; Benedetti E.; Campos J.; Cisterna D.; Dattero ME; De Belder D.; Haim MS.; Lorenzo =.; Molina V.; Perandones C.; Poklepovich T.; Pontoriero A.; Russo M.; Sanchez Loria J.; Tuduri E.
	hCoV-19/Argentina/INEI118257/2022	EPI_ISL_9261732	2022-01-12	Argentina	BA.1	Avaro M.; Baumeister E.; Benedetti E.; Campos J.; Cisterna D.; Dattero ME; De Belder D.; Haim MS.; Lorenzo =.; Molina V.; Perandones C.; Poklepovich T.; Pontoriero A.; Russo M.; Sanchez Loria J.; Tuduri E.
	hCoV-19/Argentina/INEI118258/2022	EPI_ISL_9261733	2022-01-12	Argentina	BA.1.1	Avaro M.; Baumeister E.; Benedetti E.; Campos J.; Cisterna D.; Dattero ME; De Belder D.; Haim MS.; Lorenzo =.; Molina V.; Perandones C.; Poklepovich T.; Pontoriero A.; Russo M.; Sanchez Loria J.; Tuduri E.
	hCoV-19/Argentina/INEI118260/2022	EPI_ISL_9261734	2022-01-12	Argentina	BA.1.1	Avaro M.; Baumeister E.; Benedetti E.; Campos J.; Cisterna D.; Dattero ME; De Belder D.; Haim MS.; Lorenzo =.; Molina V.; Perandones C.; Poklepovich T.; Pontoriero A.; Russo M.; Sanchez Loria J.; Tuduri E.
	hCoV-19/Argentina/INEI118262/2022	EPI_ISL_9261735	2022-01-12	Argentina	BA.1	Avaro M.; Baumeister E.; Benedetti E.; Campos J.; Cisterna D.; Dattero ME; De Belder D.; Haim MS.; Lorenzo =.; Molina V.; Perandones C.; Poklepovich T.; Pontoriero A.; Russo M.; Sanchez Loria J.; Tuduri E.
	hCoV-19/Argentina/INEI118265/2022	EPI_ISL_9261737	2022-01-12	Argentina	BA.1.1	Avaro M.; Baumeister E.; Benedetti E.; Campos J.; Cisterna D.; Dattero ME; De Belder D.; Haim MS.; Lorenzo =.; Molina V.; Perandones C.; Poklepovich T.; Pontoriero A.; Russo M.; Sanchez Loria J.; Tuduri E.
	hCoV-19/Argentina/INEI118267/2022	EPI_ISL_9261738	2022-01-12	Argentina	BA.1	Avaro M.; Baumeister E.; Benedetti E.; Campos J.; Cisterna D.; Dattero ME; De Belder D.; Haim MS.; Lorenzo =.; Molina V.; Perandones C.; Poklepovich T.; Pontoriero A.; Russo M.; Sanchez Loria J.; Tuduri E.
	hCoV-19/Argentina/INEI118272/2022	EPI_ISL_9571437	2022-01-12	Argentina	BA.1	Avaro M.; Baumeister E.; Benedetti E.; Campos J.; Cisterna D.; Dattero ME; De Belder D.; Haim MS.; Lorenzo =.; Molina V.; Perandones C.; Poklepovich T.; Pontoriero A.; Russo M.; Sanchez Loria J.; Tuduri E.
	hCoV-19/Argentina/INEI118273/2022	EPI_ISL_9571438	2022-01-12	Argentina	BA.1	Avaro M.; Baumeister E.; Benedetti E.; Campos J.; Cisterna D.; Dattero ME; De Belder D.; Haim MS.; Lorenzo =.; Molina V.; Perandones C.; Poklepovich T.; Pontoriero A.; Russo M.; Sanchez Loria J.; Tuduri E.
	hCoV-19/Argentina/INEI118530/2022	EPI_ISL_9861091	2022-01-12	Argentina	BA.1.1	Avaro M.; Baumeister E.; Benedetti E.; Campos J.; Cisterna D.; Dattero ME; De Belder D.; Haim MS.; Lorenzo =.; Molina V.; Perandones C.; Poklepovich T.; Pontoriero A.; Russo M.; Sanchez Loria J.; Tuduri E.
	hCoV-19/Argentina/INEI118538/2022	EPI_ISL_9861093	2022-01-12	Argentina	BA.1.1	Avaro M.; Baumeister E.; Benedetti E.; Campos J.; Cisterna D.; Dattero ME; De Belder D.; Haim MS.; Lorenzo =.; Molina V.; Perandones C.; Poklepovich T.; Pontoriero A.; Russo M.; Sanchez Loria J.; Tuduri E.
	hCoV-19/Argentina/INEI118582/2022	EPI_ISL_9861105	2022-01-12	Argentina	BA.1	Avaro M.; Baumeister E.; Benedetti E.; Campos J.; Cisterna D.; Dattero ME; De Belder D.; Haim MS.; Lorenzo =.; Molina V.; Perandones C.; Poklepovich T.; Pontoriero A.; Russo M.; Sanchez Loria J.; Tuduri E.
	hCoV-19/Argentina/INEI118584/2022	EPI_ISL_9861107	2022-01-12	Argentina	BA.1.1	Avaro M.; Baumeister E.; Benedetti E.; Campos J.; Cisterna D.; Dattero ME; De Belder D.; Haim MS.; Lorenzo =.; Molina V.; Perandones C.; Poklepovich T.; Pontoriero A.; Russo M.; Sanchez Loria J.; Tuduri E.
	hCoV-19/Argentina/INEI118871/2022	EPI_ISL_9861229	2022-01-12	Argentina	BA.1	Avaro M.; Baumeister E.; Benedetti E.; Campos J.; Cisterna D.; Dattero ME; De Belder D.; Haim MS.; Lorenzo =.; Molina V.; Perandones C.; Poklepovich T.; Pontoriero A.; Russo M.; Sanchez Loria J.; Tuduri E.
	hCoV-19/Argentina/INEI118873/2022	EPI_ISL_9861230	2022-01-12	Argentina	BA.1.1	Avaro M.; Baumeister E.; Benedetti E.; Campos J.; Cisterna D.; Dattero ME; De Belder D.; Haim MS.; Lorenzo =.; Molina V.; Perandones C.; Poklepovich T.; Pontoriero A.; Russo M.; Sanchez Loria J.; Tuduri E.
	hCoV-19/Argentina/INEI119089/2022	EPI_ISL_10080937	2022-01-12	Argentina	BA.1.1	Barbas, G.; Castro, G.; Debat, H.; F.D.; Fernández; Goya, S.; Lucca, A.; M.B.; Marquez, N.; Pisano; Re, V.; Sicilia, P.; Zeballos, M.
	hCoV-19/Argentina/INEI117680/2022	EPI_ISL_9191701	2022-01-13	Argentina	BA.1.1	Avaro M.; Baumeister E.; Benedetti E.; Campos J.; Cisterna D.; Dattero ME; De Belder D.; Haim MS.; Lorenzo =.; Molina V.; Perandones C.; Poklepovich T.; Pontoriero A.; Russo M.; Sanchez Loria J.; Tuduri E.
	hCoV-19/Argentina/INEI117682/2022	EPI_ISL_9192276	2022-01-13	Argentina	BA.1.1	Avaro M.; Baumeister E.; Benedetti E.; Campos J.; Cisterna D.; Dattero ME; De Belder D.; Haim MS.; Lorenzo =.; Molina V.; Perandones C.; Poklepovich T.; Pontoriero A.; Russo M.; Sanchez Loria J.; Tuduri E.
	hCoV-19/Argentina/INEI117683/2022	EPI_ISL_9191678	2022-01-13	Argentina	BA.1.1	Avaro M.; Baumeister E.; Benedetti E.; Campos J.; Cisterna D.; Dattero ME; De Belder D.; Haim MS.; Lorenzo =.; Molina V.; Perandones C.; Poklepovich T.; Pontoriero A.; Russo M.; Sanchez Loria J.; Tuduri E.
	hCoV-19/Argentina/INEI117814/2022	EPI_ISL_9191722	2022-01-13	Argentina	BA.1.1	Avaro M.; Baumeister E.; Benedetti E.; Campos J.; Cisterna D.; Dattero ME; De Belder D.; Haim MS.; Lorenzo =.; Molina V.; Perandones C.; Poklepovich T.; Pontoriero A.; Russo M.; Sanchez Loria J.; Tuduri E.
	hCoV-19/Argentina/INEI117815/2022	EPI_ISL_9192091	2022-01-13	Argentina	BA.1.1	Avaro M.; Baumeister E.; Benedetti E.; Campos J.; Cisterna D.; Dattero ME; De Belder D.; Haim MS.; Lorenzo =.; Molina V.; Perandones C.; Poklepovich T.; Pontoriero A.; Russo M.; Sanchez Loria J.; Tuduri E.
	hCoV-19/Argentina/INEI117816/2022	EPI_ISL_9192279	2022-01-13	Argentina	BA.1.1	Avaro M.; Baumeister E.; Benedetti E.; Campos J.; Cisterna D.; Dattero ME; De Belder D.; Haim MS.; Lorenzo =.; Molina V.; Perandones C.; Poklepovich T.; Pontoriero A.; Russo M.; Sanchez Loria J.; Tuduri E.
	hCoV-19/Argentina/INEI117817/2022	EPI_ISL_9192092	2022-01-13	Argentina	BA.1.1	Avaro M.; Baumeister E.; Benedetti E.; Campos J.; Cisterna D.; Dattero ME; De Belder D.; Haim MS.; Lorenzo =.; Molina V.; Perandones C.; Poklepovich T.; Pontoriero A.; Russo M.; Sanchez Loria J.; Tuduri E.
	hCoV-19/Argentina/INEI117824/2022	EPI_ISL_9192093	2022-01-13	Argentina	BA.1	Avaro M.; Baumeister E.; Benedetti E.; Campos J.; Cisterna D.; Dattero ME; De Belder D.; Haim MS.; Lorenzo =.; Molina V.; Perandones C.; Poklepovich T.; Pontoriero A.; Russo M.; Sanchez Loria J.; Tuduri E.
	hCoV-19/Argentina/INEI117826/2022	EPI_ISL_9191645	2022-01-13	Argentina	BA.1.1	Avaro M.; Baumeister E.; Benedetti E.; Campos J.; Cisterna D.; Dattero ME; De Belder D.; Haim MS.; Lorenzo =.; Molina V.; Perandones C.; Poklepovich T.; Pontoriero A.; Russo M.; Sanchez Loria J.; Tuduri E.
	hCoV-19/Argentina/INEI118141/2022	EPI_ISL_9261685	2022-01-13	Argentina	BA.1.1	Avaro M.; Baumeister E.; Benedetti E.; Campos J.; Cisterna D.; Dattero ME; De Belder D.; Haim MS.; Lorenzo =.; Molina V.; Perandones C.; Poklepovich T.; Pontoriero A.; Russo M.; Sanchez Loria J.; Tuduri E.
	hCoV-19/Argentina/INEI118148/2022	EPI_ISL_9261687	2022-01-13	Argentina	BA.1.1	Avaro M.; Baumeister E.; Benedetti E.; Campos J.; Cisterna D.; Dattero ME; De Belder D.; Haim MS.; Lorenzo =.; Molina V.; Perandones C.; Poklepovich T.; Pontoriero A.; Russo M.; Sanchez Loria J.; Tuduri E.
	hCoV-19/Argentina/INEI118155/2022	EPI_ISL_9261691	2022-01-13	Argentina	BA.1.1	Avaro M.; Baumeister E.; Benedetti E.; Campos J.; Cisterna D.; Dattero ME; De Belder D.; Haim MS.; Lorenzo =.; Molina V.; Perandones C.; Poklepovich T.; Pontoriero A.; Russo M.; Sanchez Loria J.; Tuduri E.
	hCoV-19/Argentina/INEI118193/2022	EPI_ISL_9261703	2022-01-13	Argentina	BA.1	Avaro M.; Baumeister E.; Benedetti E.; Campos J.; Cisterna D.; Dattero ME; De Belder D.; Haim MS.; Lorenzo =.; Molina V.; Perandones C.; Poklepovich T.; Pontoriero A.; Russo M.; Sanchez Loria J.; Tuduri E.
	hCoV-19/Argentina/INEI118195/2022	EPI_ISL_9261704	2022-01-13	Argentina	BA.1.1	Avaro M.; Baumeister E.; Benedetti E.; Campos J.; Cisterna D.; Dattero ME; De Belder D.; Haim MS.; Lorenzo =.; Molina V.; Perandones C.; Poklepovich T.; Pontoriero A.; Russo M.; Sanchez Loria J.; Tuduri E.
	hCoV-19/Argentina/INEI118216/2022	EPI_ISL_9261712	2022-01-13	Argentina	BA.1.1	Avaro M.; Baumeister E.; Benedetti E.; Campos J.; Cisterna D.; Dattero ME; De Belder D.; Haim MS.; Lorenzo =.; Molina V.; Perandones C.; Poklepovich T.; Pontoriero A.; Russo M.; Sanchez Loria J.; Tuduri E.
	hCoV-19/Argentina/INEI118497/2022	EPI_ISL_9861067	2022-01-13	Argentina	BA.1.1	Avaro M.; Baumeister E.; Benedetti E.; Campos J.; Cisterna D.; Dattero ME; De Belder D.; Haim MS.; Lorenzo =.; Molina V.; Perandones C.; Poklepovich T.; Pontoriero A.; Russo M.; Sanchez Loria J.; Tuduri E.
	hCoV-19/Argentina/INEI118498/2022	EPI_ISL_9861068	2022-01-13	Argentina	BA.1.1	Avaro M.; Baumeister E.; Benedetti E.; Campos J.; Cisterna D.; Dattero ME; De Belder D.; Haim MS.; Lorenzo =.; Molina V.; Perandones C.; Poklepovich T.; Pontoriero A.; Russo M.; Sanchez Loria J.; Tuduri E.
	hCoV-19/Argentina/INEI118499/2022	EPI_ISL_9861069	2022-01-13	Argentina	BA.1.1	Avaro M.; Baumeister E.; Benedetti E.; Campos J.; Cisterna D.; Dattero ME; De Belder D.; Haim MS.; Lorenzo =.; Molina V.; Perandones C.; Poklepovich T.; Pontoriero A.; Russo M.; Sanchez Loria J.; Tuduri E.
	hCoV-19/Argentina/INEI118539/2022	EPI_ISL_9861094	2022-01-13	Argentina	BA.1	Avaro M.; Baumeister E.; Benedetti E.; Campos J.; Cisterna D.; Dattero ME; De Belder D.; Haim MS.; Lorenzo =.; Molina V.; Perandones C.; Poklepovich T.; Pontoriero A.; Russo M.; Sanchez Loria J.; Tuduri E.
	hCoV-19/Argentina/INEI118540/2022	EPI_ISL_9861095	2022-01-13	Argentina	BA.1.1	Avaro M.; Baumeister E.; Benedetti E.; Campos J.; Cisterna D.; Dattero ME; De Belder D.; Haim MS.; Lorenzo =.; Molina V.; Perandones C.; Poklepovich T.; Pontoriero A.; Russo M.; Sanchez Loria J.; Tuduri E.
	hCoV-19/Argentina/INEI118585/2022	EPI_ISL_9861108	2022-01-13	Argentina	BA.1	Avaro M.; Baumeister E.; Benedetti E.; Campos J.; Cisterna D.; Dattero ME; De Belder D.; Haim MS.; Lorenzo =.; Molina V.; Perandones C.; Poklepovich T.; Pontoriero A.; Russo M.; Sanchez Loria J.; Tuduri E.
	hCoV-19/Argentina/INEI118734/2022	EPI_ISL_9861174	2022-01-13	Argentina	BA.1.1	Avaro M.; Baumeister E.; Benedetti E.; Campos J.; Cisterna D.; Dattero ME; De Belder D.; Haim MS.; Lorenzo =.; Molina V.; Perandones C.; Poklepovich T.; Pontoriero A.; Russo M.; Sanchez Loria J.; Tuduri E.
	hCoV-19/Argentina/INEI118924/2022	EPI_ISL_9861269	2022-01-13	Argentina	BA.1.1	Avaro M.; Baumeister E.; Benedetti E.; Campos J.; Cisterna D.; Dattero ME; De Belder D.; Haim MS.; Lorenzo =.; Molina V.; Perandones C.; Poklepovich T.; Pontoriero A.; Russo M.; Sanchez Loria J.; Tuduri E.
	hCoV-19/Argentina/INEI118927/2022	EPI_ISL_9861271	2022-01-13	Argentina	BA.1	Avaro M.; Baumeister E.; Benedetti E.; Campos J.; Cisterna D.; Dattero ME; De Belder D.; Haim MS.; Lorenzo =.; Molina V.; Perandones C.; Poklepovich T.; Pontoriero A.; Russo M.; Sanchez Loria J.; Tuduri E.
	hCoV-19/Argentina/INEI118987/2022	EPI_ISL_10080876	2022-01-13	Argentina	BA.1	A; AF; Amadio; C; E; Eberhardt; F; Fagot S; Fay; Ferraris; Ferrero E; G; Garavano; Gomez; Irazoqui; J; JM; L; Lopez; M; MF; Manzur; Oroño; P; Regules; S; Sciara; Seravalle; Sfalcin; Singh; Zubilaga; del Castillo
	hCoV-19/Argentina/INEI117996/2022	EPI_ISL_9191780	2022-01-14	Argentina	BA.1.1	Avaro M.; Baumeister E.; Benedetti E.; Campos J.; Cisterna D.; Dattero ME; De Belder D.; Haim MS.; Lorenzo =.; Molina V.; Perandones C.; Poklepovich T.; Pontoriero A.; Russo M.; Sanchez Loria J.; Tuduri E.
	hCoV-19/Argentina/INEI117997/2022	EPI_ISL_9191694	2022-01-14	Argentina	BA.1.1	Avaro M.; Baumeister E.; Benedetti E.; Campos J.; Cisterna D.; Dattero ME; De Belder D.; Haim MS.; Lorenzo =.; Molina V.; Perandones C.; Poklepovich T.; Pontoriero A.; Russo M.; Sanchez Loria J.; Tuduri E.
	hCoV-19/Argentina/INEI118024/2022	EPI_ISL_9191825	2022-01-14	Argentina	BA.1.1	Avaro M.; Baumeister E.; Benedetti E.; Campos J.; Cisterna D.; Dattero ME; De Belder D.; Haim MS.; Lorenzo =.; Molina V.; Perandones C.; Poklepovich T.; Pontoriero A.; Russo M.; Sanchez Loria J.; Tuduri E.
	hCoV-19/Argentina/INEI118029/2022	EPI_ISL_9192275	2022-01-14	Argentina	BA.1.1	Avaro M.; Baumeister E.; Benedetti E.; Campos J.; Cisterna D.; Dattero ME; De Belder D.; Haim MS.; Lorenzo =.; Molina V.; Perandones C.; Poklepovich T.; Pontoriero A.; Russo M.; Sanchez Loria J.; Tuduri E.
	hCoV-19/Argentina/INEI118146/2022	EPI_ISL_9261686	2022-01-14	Argentina	BA.1.1	Avaro M.; Baumeister E.; Benedetti E.; Campos J.; Cisterna D.; Dattero ME; De Belder D.; Haim MS.; Lorenzo =.; Molina V.; Perandones C.; Poklepovich T.; Pontoriero A.; Russo M.; Sanchez Loria J.; Tuduri E.
	hCoV-19/Argentina/INEI118150/2022	EPI_ISL_9261688	2022-01-14	Argentina	BA.1.1	Avaro M.; Baumeister E.; Benedetti E.; Campos J.; Cisterna D.; Dattero ME; De Belder D.; Haim MS.; Lorenzo =.; Molina V.; Perandones C.; Poklepovich T.; Pontoriero A.; Russo M.; Sanchez Loria J.; Tuduri E.
	hCoV-19/Argentina/INEI118299/2022	EPI_ISL_9861055	2022-01-14	Argentina	BA.1.1	Avaro M.; Baumeister E.; Benedetti E.; Campos J.; Cisterna D.; Dattero ME; De Belder D.; Haim MS.; Lorenzo =.; Molina V.; Perandones C.; Poklepovich T.; Pontoriero A.; Russo M.; Sanchez Loria J.; Tuduri E.
	hCoV-19/Argentina/INEI118300/2022	EPI_ISL_9861056	2022-01-14	Argentina	BA.1.1	Avaro M.; Baumeister E.; Benedetti E.; Campos J.; Cisterna D.; Dattero ME; De Belder D.; Haim MS.; Lorenzo =.; Molina V.; Perandones C.; Poklepovich T.; Pontoriero A.; Russo M.; Sanchez Loria J.; Tuduri E.
	hCoV-19/Argentina/INEI118301/2022	EPI_ISL_9861057	2022-01-14	Argentina	BA.1.1	Avaro M.; Baumeister E.; Benedetti E.; Campos J.; Cisterna D.; Dattero ME; De Belder D.; Haim MS.; Lorenzo =.; Molina V.; Perandones C.; Poklepovich T.; Pontoriero A.; Russo M.; Sanchez Loria J.; Tuduri E.
	hCoV-19/Argentina/INEI118587/2022	EPI_ISL_9861109	2022-01-14	Argentina	BA.1.1	Avaro M.; Baumeister E.; Benedetti E.; Campos J.; Cisterna D.; Dattero ME; De Belder D.; Haim MS.; Lorenzo =.; Molina V.; Perandones C.; Poklepovich T.; Pontoriero A.; Russo M.; Sanchez Loria J.; Tuduri E.
	hCoV-19/Argentina/INEI118721/2022	EPI_ISL_9861166	2022-01-14	Argentina	BA.1.1	Avaro M.; Baumeister E.; Benedetti E.; Campos J.; Cisterna D.; Dattero ME; De Belder D.; Haim MS.; Lorenzo =.; Molina V.; Perandones C.; Poklepovich T.; Pontoriero A.; Russo M.; Sanchez Loria J.; Tuduri E.
	hCoV-19/Argentina/INEI118740/2022	EPI_ISL_9861177	2022-01-14	Argentina	BA.1.1	Avaro M.; Baumeister E.; Benedetti E.; Campos J.; Cisterna D.; Dattero ME; De Belder D.; Haim MS.; Lorenzo =.; Molina V.; Perandones C.; Poklepovich T.; Pontoriero A.; Russo M.; Sanchez Loria J.; Tuduri E.
	hCoV-19/Argentina/INEI118794/2022	EPI_ISL_9861207	2022-01-14	Argentina	BA.1.1	Avaro M.; Baumeister E.; Benedetti E.; Campos J.; Cisterna D.; Dattero ME; De Belder D.; Haim MS.; Lorenzo =.; Molina V.; Perandones C.; Poklepovich T.; Pontoriero A.; Russo M.; Sanchez Loria J.; Tuduri E.
	hCoV-19/Argentina/INEI119091/2022	EPI_ISL_10080938	2022-01-14	Argentina	BA.1.1	Barbas, G.; Castro, G.; Debat, H.; F.D.; Fernández; Goya, S.; Lucca, A.; M.B.; Marquez, N.; Pisano; Re, V.; Sicilia, P.; Zeballos, M.
	hCoV-19/Argentina/PAIS-G0857/2022	EPI_ISL_9861289	2022-01-14	Argentina	BA.1.1	Avaro M.; Baumeister E.; Benedetti E.; Campos J.; Cisterna D.; Dattero ME; De Belder D.; Haim MS.; Lorenzo F.; Molina V.; Perandones C.; Poklepovich T.; Pontoriero A.; Russo M.; Sanchez Loria J.; Tuduri E.
	hCoV-19/Argentina/PAIS-G0862/2022	EPI_ISL_9861293	2022-01-14	Argentina	BA.1	Avaro M.; Baumeister E.; Benedetti E.; Campos J.; Cisterna D.; Dattero ME; De Belder D.; Haim MS.; Lorenzo F.; Molina V.; Perandones C.; Poklepovich T.; Pontoriero A.; Russo M.; Sanchez Loria J.; Tuduri E.
	hCoV-19/Argentina/PAIS-G0873/2022	EPI_ISL_9861304	2022-01-14	Argentina	BA.1.1	Avaro M.; Baumeister E.; Benedetti E.; Campos J.; Cisterna D.; Dattero ME; De Belder D.; Haim MS.; Lorenzo F.; Molina V.; Perandones C.; Poklepovich T.; Pontoriero A.; Russo M.; Sanchez Loria J.; Tuduri E.
	hCoV-19/Argentina/PAIS-G0876/2022	EPI_ISL_9861307	2022-01-14	Argentina	BA.1.1	Avaro M.; Baumeister E.; Benedetti E.; Campos J.; Cisterna D.; Dattero ME; De Belder D.; Haim MS.; Lorenzo F.; Molina V.; Perandones C.; Poklepovich T.; Pontoriero A.; Russo M.; Sanchez Loria J.; Tuduri E.
	hCoV-19/Argentina/PAIS-G0877/2022	EPI_ISL_9861308	2022-01-14	Argentina	BA.1.1	Avaro M.; Baumeister E.; Benedetti E.; Campos J.; Cisterna D.; Dattero ME; De Belder D.; Haim MS.; Lorenzo F.; Molina V.; Perandones C.; Poklepovich T.; Pontoriero A.; Russo M.; Sanchez Loria J.; Tuduri E.
	hCoV-19/Argentina/PAIS-G0879/2022	EPI_ISL_9861310	2022-01-14	Argentina	BA.1.1	Avaro M.; Baumeister E.; Benedetti E.; Campos J.; Cisterna D.; Dattero ME; De Belder D.; Haim MS.; Lorenzo F.; Molina V.; Perandones C.; Poklepovich T.; Pontoriero A.; Russo M.; Sanchez Loria J.; Tuduri E.
	hCoV-19/Argentina/PAIS-G0881/2022	EPI_ISL_9861312	2022-01-14	Argentina	BA.1	Avaro M.; Baumeister E.; Benedetti E.; Campos J.; Cisterna D.; Dattero ME; De Belder D.; Haim MS.; Lorenzo F.; Molina V.; Perandones C.; Poklepovich T.; Pontoriero A.; Russo M.; Sanchez Loria J.; Tuduri E.
	hCoV-19/Argentina/PAIS-G0882/2022	EPI_ISL_9861313	2022-01-14	Argentina	BA.1.1	Avaro M.; Baumeister E.; Benedetti E.; Campos J.; Cisterna D.; Dattero ME; De Belder D.; Haim MS.; Lorenzo F.; Molina V.; Perandones C.; Poklepovich T.; Pontoriero A.; Russo M.; Sanchez Loria J.; Tuduri E.
	hCoV-19/Argentina/PAIS-G0885/2022	EPI_ISL_9861316	2022-01-14	Argentina	BA.1.1	Avaro M.; Baumeister E.; Benedetti E.; Campos J.; Cisterna D.; Dattero ME; De Belder D.; Haim MS.; Lorenzo F.; Molina V.; Perandones C.; Poklepovich T.; Pontoriero A.; Russo M.; Sanchez Loria J.; Tuduri E.
	hCoV-19/Argentina/INEI117956/2022	EPI_ISL_9191655	2022-01-15	Argentina	BA.1.1	Avaro M.; Baumeister E.; Benedetti E.; Campos J.; Cisterna D.; Dattero ME; De Belder D.; Haim MS.; Lorenzo =.; Molina V.; Perandones C.; Poklepovich T.; Pontoriero A.; Russo M.; Sanchez Loria J.; Tuduri E.
	hCoV-19/Argentina/INEI117961/2022	EPI_ISL_9192094	2022-01-15	Argentina	BA.1.1	Avaro M.; Baumeister E.; Benedetti E.; Campos J.; Cisterna D.; Dattero ME; De Belder D.; Haim MS.; Lorenzo =.; Molina V.; Perandones C.; Poklepovich T.; Pontoriero A.; Russo M.; Sanchez Loria J.; Tuduri E.
	hCoV-19/Argentina/INEI118081/2022	EPI_ISL_9261661	2022-01-15	Argentina	BA.1	Avaro M.; Baumeister E.; Benedetti E.; Campos J.; Cisterna D.; Dattero ME; De Belder D.; Haim MS.; Lorenzo =.; Molina V.; Perandones C.; Poklepovich T.; Pontoriero A.; Russo M.; Sanchez Loria J.; Tuduri E.
	hCoV-19/Argentina/INEI118305/2022	EPI_ISL_9861058	2022-01-15	Argentina	BA.1.1	Avaro M.; Baumeister E.; Benedetti E.; Campos J.; Cisterna D.; Dattero ME; De Belder D.; Haim MS.; Lorenzo =.; Molina V.; Perandones C.; Poklepovich T.; Pontoriero A.; Russo M.; Sanchez Loria J.; Tuduri E.
	hCoV-19/Argentina/INEI118307/2022	EPI_ISL_9861059	2022-01-15	Argentina	BA.1.1	Avaro M.; Baumeister E.; Benedetti E.; Campos J.; Cisterna D.; Dattero ME; De Belder D.; Haim MS.; Lorenzo =.; Molina V.; Perandones C.; Poklepovich T.; Pontoriero A.; Russo M.; Sanchez Loria J.; Tuduri E.
	hCoV-19/Argentina/INEI118500/2022	EPI_ISL_9861070	2022-01-15	Argentina	BA.1.1	Avaro M.; Baumeister E.; Benedetti E.; Campos J.; Cisterna D.; Dattero ME; De Belder D.; Haim MS.; Lorenzo =.; Molina V.; Perandones C.; Poklepovich T.; Pontoriero A.; Russo M.; Sanchez Loria J.; Tuduri E.
	hCoV-19/Argentina/INEI118501/2022	EPI_ISL_9861071	2022-01-15	Argentina	BA.1.1	Avaro M.; Baumeister E.; Benedetti E.; Campos J.; Cisterna D.; Dattero ME; De Belder D.; Haim MS.; Lorenzo =.; Molina V.; Perandones C.; Poklepovich T.; Pontoriero A.; Russo M.; Sanchez Loria J.; Tuduri E.
	hCoV-19/Argentina/INEI118704/2022	EPI_ISL_9861162	2022-01-15	Argentina	BA.1.1	Avaro M.; Baumeister E.; Benedetti E.; Campos J.; Cisterna D.; Dattero ME; De Belder D.; Haim MS.; Lorenzo =.; Molina V.; Perandones C.; Poklepovich T.; Pontoriero A.; Russo M.; Sanchez Loria J.; Tuduri E.
	hCoV-19/Argentina/PAIS-G0859/2022	EPI_ISL_9861290	2022-01-15	Argentina	BA.1.1	Avaro M.; Baumeister E.; Benedetti E.; Campos J.; Cisterna D.; Dattero ME; De Belder D.; Haim MS.; Lorenzo F.; Molina V.; Perandones C.; Poklepovich T.; Pontoriero A.; Russo M.; Sanchez Loria J.; Tuduri E.
	hCoV-19/Argentina/PAIS-G0861/2022	EPI_ISL_9861292	2022-01-15	Argentina	BA.1.1	Avaro M.; Baumeister E.; Benedetti E.; Campos J.; Cisterna D.; Dattero ME; De Belder D.; Haim MS.; Lorenzo F.; Molina V.; Perandones C.; Poklepovich T.; Pontoriero A.; Russo M.; Sanchez Loria J.; Tuduri E.
	hCoV-19/Argentina/PAIS-G0863/2022	EPI_ISL_9861294	2022-01-15	Argentina	BA.1.1	Avaro M.; Baumeister E.; Benedetti E.; Campos J.; Cisterna D.; Dattero ME; De Belder D.; Haim MS.; Lorenzo F.; Molina V.; Perandones C.; Poklepovich T.; Pontoriero A.; Russo M.; Sanchez Loria J.; Tuduri E.
	hCoV-19/Argentina/PAIS-G0878/2022	EPI_ISL_9861309	2022-01-15	Argentina	BA.1.1	Avaro M.; Baumeister E.; Benedetti E.; Campos J.; Cisterna D.; Dattero ME; De Belder D.; Haim MS.; Lorenzo F.; Molina V.; Perandones C.; Poklepovich T.; Pontoriero A.; Russo M.; Sanchez Loria J.; Tuduri E.
	hCoV-19/Argentina/PAIS-G0883/2022	EPI_ISL_9861314	2022-01-15	Argentina	BA.1.1	Avaro M.; Baumeister E.; Benedetti E.; Campos J.; Cisterna D.; Dattero ME; De Belder D.; Haim MS.; Lorenzo F.; Molina V.; Perandones C.; Poklepovich T.; Pontoriero A.; Russo M.; Sanchez Loria J.; Tuduri E.
	hCoV-19/Argentina/INEI117966/2022	EPI_ISL_9191746	2022-01-16	Argentina	BA.1.1	Avaro M.; Baumeister E.; Benedetti E.; Campos J.; Cisterna D.; Dattero ME; De Belder D.; Haim MS.; Lorenzo =.; Molina V.; Perandones C.; Poklepovich T.; Pontoriero A.; Russo M.; Sanchez Loria J.; Tuduri E.
	hCoV-19/Argentina/INEI117969/2022	EPI_ISL_9191768	2022-01-16	Argentina	BA.1	Avaro M.; Baumeister E.; Benedetti E.; Campos J.; Cisterna D.; Dattero ME; De Belder D.; Haim MS.; Lorenzo =.; Molina V.; Perandones C.; Poklepovich T.; Pontoriero A.; Russo M.; Sanchez Loria J.; Tuduri E.
	hCoV-19/Argentina/INEI117971/2022	EPI_ISL_9191807	2022-01-16	Argentina	BA.1.1	Avaro M.; Baumeister E.; Benedetti E.; Campos J.; Cisterna D.; Dattero ME; De Belder D.; Haim MS.; Lorenzo =.; Molina V.; Perandones C.; Poklepovich T.; Pontoriero A.; Russo M.; Sanchez Loria J.; Tuduri E.
	hCoV-19/Argentina/INEI118218/2022	EPI_ISL_9261713	2022-01-16	Argentina	BA.1	Avaro M.; Baumeister E.; Benedetti E.; Campos J.; Cisterna D.; Dattero ME; De Belder D.; Haim MS.; Lorenzo =.; Molina V.; Perandones C.; Poklepovich T.; Pontoriero A.; Russo M.; Sanchez Loria J.; Tuduri E.
	hCoV-19/Argentina/INEI118520/2022	EPI_ISL_9861083	2022-01-16	Argentina	BA.1.1	Avaro M.; Baumeister E.; Benedetti E.; Campos J.; Cisterna D.; Dattero ME; De Belder D.; Haim MS.; Lorenzo =.; Molina V.; Perandones C.; Poklepovich T.; Pontoriero A.; Russo M.; Sanchez Loria J.; Tuduri E.
	hCoV-19/Argentina/INEI118521/2022	EPI_ISL_9861084	2022-01-16	Argentina	BA.1.1	Avaro M.; Baumeister E.; Benedetti E.; Campos J.; Cisterna D.; Dattero ME; De Belder D.; Haim MS.; Lorenzo =.; Molina V.; Perandones C.; Poklepovich T.; Pontoriero A.; Russo M.; Sanchez Loria J.; Tuduri E.
	hCoV-19/Argentina/INEI118523/2022	EPI_ISL_9861086	2022-01-16	Argentina	BA.1.1	Avaro M.; Baumeister E.; Benedetti E.; Campos J.; Cisterna D.; Dattero ME; De Belder D.; Haim MS.; Lorenzo =.; Molina V.; Perandones C.; Poklepovich T.; Pontoriero A.; Russo M.; Sanchez Loria J.; Tuduri E.
	hCoV-19/Argentina/INEI118926/2022	EPI_ISL_9861270	2022-01-16	Argentina	BA.1.1	Avaro M.; Baumeister E.; Benedetti E.; Campos J.; Cisterna D.; Dattero ME; De Belder D.; Haim MS.; Lorenzo =.; Molina V.; Perandones C.; Poklepovich T.; Pontoriero A.; Russo M.; Sanchez Loria J.; Tuduri E.
	hCoV-19/Argentina/INEI119037/2022	EPI_ISL_10080905	2022-01-16	Argentina	BA.1.1	AF; Amadio; C; Eberhardt; G; Irazoqui; JM; MF; Mugna; Ojeda; Pastor; Rompato; V
	hCoV-19/Argentina/PAIS-E0694/2022	EPI_ISL_10411884	2022-01-16	Argentina	BA.1	Barbas, G.; Castro, G.; Debat, H.; F.D.; Fernández; Goya, S.; Lucca, A.; M.B.; Marquez, N.; Pisano; Re, V.; Sicilia, P.; Zeballos, M.
	hCoV-19/Argentina/PAIS-G0886/2022	EPI_ISL_9861317	2022-01-16	Argentina	BA.1.1	Avaro M.; Baumeister E.; Benedetti E.; Campos J.; Cisterna D.; Dattero ME; De Belder D.; Haim MS.; Lorenzo F.; Molina V.; Perandones C.; Poklepovich T.; Pontoriero A.; Russo M.; Sanchez Loria J.; Tuduri E.
	hCoV-19/Argentina/INEI118062/2022	EPI_ISL_9191769	2022-01-17	Argentina	BA.1	Avaro M.; Baumeister E.; Benedetti E.; Campos J.; Cisterna D.; Dattero ME; De Belder D.; Haim MS.; Lorenzo =.; Molina V.; Perandones C.; Poklepovich T.; Pontoriero A.; Russo M.; Sanchez Loria J.; Tuduri E.
	hCoV-19/Argentina/INEI118067/2022	EPI_ISL_9191953	2022-01-17	Argentina	BA.1.1	Avaro M.; Baumeister E.; Benedetti E.; Campos J.; Cisterna D.; Dattero ME; De Belder D.; Haim MS.; Lorenzo =.; Molina V.; Perandones C.; Poklepovich T.; Pontoriero A.; Russo M.; Sanchez Loria J.; Tuduri E.
	hCoV-19/Argentina/INEI118071/2022	EPI_ISL_9191680	2022-01-17	Argentina	BA.1.1	Avaro M.; Baumeister E.; Benedetti E.; Campos J.; Cisterna D.; Dattero ME; De Belder D.; Haim MS.; Lorenzo =.; Molina V.; Perandones C.; Poklepovich T.; Pontoriero A.; Russo M.; Sanchez Loria J.; Tuduri E.
	hCoV-19/Argentina/INEI118131/2022	EPI_ISL_9261680	2022-01-17	Argentina	BA.1.1	Avaro M.; Baumeister E.; Benedetti E.; Campos J.; Cisterna D.; Dattero ME; De Belder D.; Haim MS.; Lorenzo =.; Molina V.; Perandones C.; Poklepovich T.; Pontoriero A.; Russo M.; Sanchez Loria J.; Tuduri E.
	hCoV-19/Argentina/INEI118133/2022	EPI_ISL_9261681	2022-01-17	Argentina	BA.1.1	Avaro M.; Baumeister E.; Benedetti E.; Campos J.; Cisterna D.; Dattero ME; De Belder D.; Haim MS.; Lorenzo =.; Molina V.; Perandones C.; Poklepovich T.; Pontoriero A.; Russo M.; Sanchez Loria J.; Tuduri E.
	hCoV-19/Argentina/INEI118134/2022	EPI_ISL_9261682	2022-01-17	Argentina	BA.1.1	Avaro M.; Baumeister E.; Benedetti E.; Campos J.; Cisterna D.; Dattero ME; De Belder D.; Haim MS.; Lorenzo =.; Molina V.; Perandones C.; Poklepovich T.; Pontoriero A.; Russo M.; Sanchez Loria J.; Tuduri E.
	hCoV-19/Argentina/INEI118135/2022	EPI_ISL_9261683	2022-01-17	Argentina	BA.1	Avaro M.; Baumeister E.; Benedetti E.; Campos J.; Cisterna D.; Dattero ME; De Belder D.; Haim MS.; Lorenzo =.; Molina V.; Perandones C.; Poklepovich T.; Pontoriero A.; Russo M.; Sanchez Loria J.; Tuduri E.
	hCoV-19/Argentina/INEI118136/2022	EPI_ISL_9261684	2022-01-17	Argentina	BA.1	Avaro M.; Baumeister E.; Benedetti E.; Campos J.; Cisterna D.; Dattero ME; De Belder D.; Haim MS.; Lorenzo =.; Molina V.; Perandones C.; Poklepovich T.; Pontoriero A.; Russo M.; Sanchez Loria J.; Tuduri E.
	hCoV-19/Argentina/INEI118199/2022	EPI_ISL_9261706	2022-01-17	Argentina	BA.1	Avaro M.; Baumeister E.; Benedetti E.; Campos J.; Cisterna D.; Dattero ME; De Belder D.; Haim MS.; Lorenzo =.; Molina V.; Perandones C.; Poklepovich T.; Pontoriero A.; Russo M.; Sanchez Loria J.; Tuduri E.
	hCoV-19/Argentina/INEI118219/2022	EPI_ISL_9261714	2022-01-17	Argentina	BA.1.1	Avaro M.; Baumeister E.; Benedetti E.; Campos J.; Cisterna D.; Dattero ME; De Belder D.; Haim MS.; Lorenzo =.; Molina V.; Perandones C.; Poklepovich T.; Pontoriero A.; Russo M.; Sanchez Loria J.; Tuduri E.
	hCoV-19/Argentina/INEI118220/2022	EPI_ISL_9261715	2022-01-17	Argentina	BA.1.1	Avaro M.; Baumeister E.; Benedetti E.; Campos J.; Cisterna D.; Dattero ME; De Belder D.; Haim MS.; Lorenzo =.; Molina V.; Perandones C.; Poklepovich T.; Pontoriero A.; Russo M.; Sanchez Loria J.; Tuduri E.
	hCoV-19/Argentina/INEI118505/2022	EPI_ISL_9861072	2022-01-17	Argentina	BA.1.1	Avaro M.; Baumeister E.; Benedetti E.; Campos J.; Cisterna D.; Dattero ME; De Belder D.; Haim MS.; Lorenzo =.; Molina V.; Perandones C.; Poklepovich T.; Pontoriero A.; Russo M.; Sanchez Loria J.; Tuduri E.
	hCoV-19/Argentina/INEI118507/2022	EPI_ISL_9861073	2022-01-17	Argentina	BA.1.1	Avaro M.; Baumeister E.; Benedetti E.; Campos J.; Cisterna D.; Dattero ME; De Belder D.; Haim MS.; Lorenzo =.; Molina V.; Perandones C.; Poklepovich T.; Pontoriero A.; Russo M.; Sanchez Loria J.; Tuduri E.
	hCoV-19/Argentina/INEI118522/2022	EPI_ISL_9861085	2022-01-17	Argentina	BA.1.1	Avaro M.; Baumeister E.; Benedetti E.; Campos J.; Cisterna D.; Dattero ME; De Belder D.; Haim MS.; Lorenzo =.; Molina V.; Perandones C.; Poklepovich T.; Pontoriero A.; Russo M.; Sanchez Loria J.; Tuduri E.
	hCoV-19/Argentina/INEI118589/2022	EPI_ISL_9861110	2022-01-17	Argentina	BA.1.1	Avaro M.; Baumeister E.; Benedetti E.; Campos J.; Cisterna D.; Dattero ME; De Belder D.; Haim MS.; Lorenzo =.; Molina V.; Perandones C.; Poklepovich T.; Pontoriero A.; Russo M.; Sanchez Loria J.; Tuduri E.
	hCoV-19/Argentina/INEI118591/2022	EPI_ISL_9861111	2022-01-17	Argentina	BA.1.1	Avaro M.; Baumeister E.; Benedetti E.; Campos J.; Cisterna D.; Dattero ME; De Belder D.; Haim MS.; Lorenzo =.; Molina V.; Perandones C.; Poklepovich T.; Pontoriero A.; Russo M.; Sanchez Loria J.; Tuduri E.
	hCoV-19/Argentina/INEI118730/2022	EPI_ISL_9861171	2022-01-17	Argentina	BA.1.1	Avaro M.; Baumeister E.; Benedetti E.; Campos J.; Cisterna D.; Dattero ME; De Belder D.; Haim MS.; Lorenzo =.; Molina V.; Perandones C.; Poklepovich T.; Pontoriero A.; Russo M.; Sanchez Loria J.; Tuduri E.
	hCoV-19/Argentina/INEI118735/2022	EPI_ISL_9861175	2022-01-17	Argentina	BA.1.1	Avaro M.; Baumeister E.; Benedetti E.; Campos J.; Cisterna D.; Dattero ME; De Belder D.; Haim MS.; Lorenzo =.; Molina V.; Perandones C.; Poklepovich T.; Pontoriero A.; Russo M.; Sanchez Loria J.; Tuduri E.
	hCoV-19/Argentina/INEI118742/2022	EPI_ISL_9861178	2022-01-17	Argentina	BA.1.1	Avaro M.; Baumeister E.; Benedetti E.; Campos J.; Cisterna D.; Dattero ME; De Belder D.; Haim MS.; Lorenzo =.; Molina V.; Perandones C.; Poklepovich T.; Pontoriero A.; Russo M.; Sanchez Loria J.; Tuduri E.
	hCoV-19/Argentina/INEI118793/2022	EPI_ISL_9861206	2022-01-17	Argentina	BA.1.1	Avaro M.; Baumeister E.; Benedetti E.; Campos J.; Cisterna D.; Dattero ME; De Belder D.; Haim MS.; Lorenzo =.; Molina V.; Perandones C.; Poklepovich T.; Pontoriero A.; Russo M.; Sanchez Loria J.; Tuduri E.
	hCoV-19/Argentina/INEI118795/2022	EPI_ISL_9861208	2022-01-17	Argentina	BA.1	Avaro M.; Baumeister E.; Benedetti E.; Campos J.; Cisterna D.; Dattero ME; De Belder D.; Haim MS.; Lorenzo =.; Molina V.; Perandones C.; Poklepovich T.; Pontoriero A.; Russo M.; Sanchez Loria J.; Tuduri E.
	hCoV-19/Argentina/INEI118797/2022	EPI_ISL_9861209	2022-01-17	Argentina	BA.1.1	Avaro M.; Baumeister E.; Benedetti E.; Campos J.; Cisterna D.; Dattero ME; De Belder D.; Haim MS.; Lorenzo =.; Molina V.; Perandones C.; Poklepovich T.; Pontoriero A.; Russo M.; Sanchez Loria J.; Tuduri E.
	hCoV-19/Argentina/INEI118934/2022	EPI_ISL_9861275	2022-01-17	Argentina	BA.1.1	Avaro M.; Baumeister E.; Benedetti E.; Campos J.; Cisterna D.; Dattero ME; De Belder D.; Haim MS.; Lorenzo =.; Molina V.; Perandones C.; Poklepovich T.; Pontoriero A.; Russo M.; Sanchez Loria J.; Tuduri E.
	hCoV-19/Argentina/INEI118983/2022	EPI_ISL_10080872	2022-01-17	Argentina	BA.1.1	AF; Aliprandi; Amadio; D; Eberhardt; Irazoqui; Isaia C; JF; JM; MF; Pandolfi V; Quaranta; Soratti R
	hCoV-19/Argentina/INEI118984/2022	EPI_ISL_10080873	2022-01-17	Argentina	BA.1	AF; Aliprandi; Amadio; D; Eberhardt; Irazoqui; Isaia C; JF; JM; MF; Pandolfi V; Quaranta; Soratti R
	hCoV-19/Argentina/INEI118985/2022	EPI_ISL_10080874	2022-01-17	Argentina	BA.1	AF; Aliprandi; Amadio; D; Eberhardt; Irazoqui; Isaia C; JF; JM; MF; Pandolfi V; Quaranta; Soratti R
	hCoV-19/Argentina/INEI118986/2022	EPI_ISL_10080875	2022-01-17	Argentina	BA.1.1	Adrián Díaz; Andrea Lucca; Brenda Konigheim; Franco Fernández; Gabriela Barbás; Gonzalo Castro; Humberto Debat; Javier Aguilar; Lorena Spinsanti; María Belén Pisano; María Elisa Rivarola; Mauricio Beranek; Maximiliano Zeballos; Nathalie Márquez; Paola
	hCoV-19/Argentina/INEI118988/2022	EPI_ISL_10080877	2022-01-17	Argentina	BA.1.1	A; AF; Amadio; C; E; Eberhardt; F; Fagot S; Fay; Ferraris; Ferrero E; G; Garavano; Gomez; Irazoqui; J; JM; L; Lopez; M; MF; Manzur; Oroño; P; Regules; S; Sciara; Seravalle; Sfalcin; Singh; Zubilaga; del Castillo
	hCoV-19/Argentina/INEI118990/2022	EPI_ISL_10080878	2022-01-17	Argentina	BA.1.1	Andrea Ayala; Bettina Brusés; Erica Struss; Esteban Paredes; Griselda Oria; Horacio Lucero.; Javier Mussin; Laura Formichelli; Melina Lorenzini Campos; Raúl Maximiliano Acevedo; Verónica Gómez; Victoria Femenías
	hCoV-19/Argentina/INEI118991/2022	EPI_ISL_10080879	2022-01-17	Argentina	BA.1	Andrea Ayala; Bettina Brusés; Erica Struss; Esteban Paredes; Griselda Oria; Horacio Lucero.; Javier Mussin; Laura Formichelli; Melina Lorenzini Campos; Raúl Maximiliano Acevedo; Verónica Gómez; Victoria Femenías
	hCoV-19/Argentina/INEI119038/2022	EPI_ISL_10080906	2022-01-17	Argentina	BA.1.1	AF; Amadio; C; Eberhardt; G; Irazoqui; JM; MF; Mugna; Ojeda; Pastor; Rompato; V
	hCoV-19/Argentina/PAIS-G0866/2022	EPI_ISL_9861296	2022-01-17	Argentina	BA.1	Avaro M.; Baumeister E.; Benedetti E.; Campos J.; Cisterna D.; Dattero ME; De Belder D.; Haim MS.; Lorenzo F.; Molina V.; Perandones C.; Poklepovich T.; Pontoriero A.; Russo M.; Sanchez Loria J.; Tuduri E.
	hCoV-19/Argentina/PAIS-G0868/2022	EPI_ISL_9861299	2022-01-17	Argentina	BA.1	Avaro M.; Baumeister E.; Benedetti E.; Campos J.; Cisterna D.; Dattero ME; De Belder D.; Haim MS.; Lorenzo F.; Molina V.; Perandones C.; Poklepovich T.; Pontoriero A.; Russo M.; Sanchez Loria J.; Tuduri E.
	hCoV-19/Argentina/PAIS-G0874/2022	EPI_ISL_9861305	2022-01-17	Argentina	BA.1.1	Avaro M.; Baumeister E.; Benedetti E.; Campos J.; Cisterna D.; Dattero ME; De Belder D.; Haim MS.; Lorenzo F.; Molina V.; Perandones C.; Poklepovich T.; Pontoriero A.; Russo M.; Sanchez Loria J.; Tuduri E.
	hCoV-19/Argentina/PAIS-G0887/2022	EPI_ISL_9861318	2022-01-17	Argentina	BA.1	Avaro M.; Baumeister E.; Benedetti E.; Campos J.; Cisterna D.; Dattero ME; De Belder D.; Haim MS.; Lorenzo F.; Molina V.; Perandones C.; Poklepovich T.; Pontoriero A.; Russo M.; Sanchez Loria J.; Tuduri E.
	hCoV-19/Argentina/INEI118111/2022	EPI_ISL_9261674	2022-01-18	Argentina	BA.1.1	Avaro M.; Baumeister E.; Benedetti E.; Campos J.; Cisterna D.; Dattero ME; De Belder D.; Haim MS.; Lorenzo =.; Molina V.; Perandones C.; Poklepovich T.; Pontoriero A.; Russo M.; Sanchez Loria J.; Tuduri E.
	hCoV-19/Argentina/INEI118112/2022	EPI_ISL_9261675	2022-01-18	Argentina	BA.1	Avaro M.; Baumeister E.; Benedetti E.; Campos J.; Cisterna D.; Dattero ME; De Belder D.; Haim MS.; Lorenzo =.; Molina V.; Perandones C.; Poklepovich T.; Pontoriero A.; Russo M.; Sanchez Loria J.; Tuduri E.
	hCoV-19/Argentina/INEI118115/2022	EPI_ISL_9261676	2022-01-18	Argentina	BA.1	Avaro M.; Baumeister E.; Benedetti E.; Campos J.; Cisterna D.; Dattero ME; De Belder D.; Haim MS.; Lorenzo =.; Molina V.; Perandones C.; Poklepovich T.; Pontoriero A.; Russo M.; Sanchez Loria J.; Tuduri E.
	hCoV-19/Argentina/INEI118119/2022	EPI_ISL_9261677	2022-01-18	Argentina	BA.1.1	Avaro M.; Baumeister E.; Benedetti E.; Campos J.; Cisterna D.; Dattero ME; De Belder D.; Haim MS.; Lorenzo =.; Molina V.; Perandones C.; Poklepovich T.; Pontoriero A.; Russo M.; Sanchez Loria J.; Tuduri E.
	hCoV-19/Argentina/INEI118124/2022	EPI_ISL_9261678	2022-01-18	Argentina	BA.2	Avaro M.; Baumeister E.; Benedetti E.; Campos J.; Cisterna D.; Dattero ME; De Belder D.; Haim MS.; Lorenzo =.; Molina V.; Perandones C.; Poklepovich T.; Pontoriero A.; Russo M.; Sanchez Loria J.; Tuduri E.
	hCoV-19/Argentina/INEI118125/2022	EPI_ISL_9261679	2022-01-18	Argentina	BA.1	Avaro M.; Baumeister E.; Benedetti E.; Campos J.; Cisterna D.; Dattero ME; De Belder D.; Haim MS.; Lorenzo =.; Molina V.; Perandones C.; Poklepovich T.; Pontoriero A.; Russo M.; Sanchez Loria J.; Tuduri E.
	hCoV-19/Argentina/INEI118159/2022	EPI_ISL_9261692	2022-01-18	Argentina	BA.1	Avaro M.; Baumeister E.; Benedetti E.; Campos J.; Cisterna D.; Dattero ME; De Belder D.; Haim MS.; Lorenzo =.; Molina V.; Perandones C.; Poklepovich T.; Pontoriero A.; Russo M.; Sanchez Loria J.; Tuduri E.
	hCoV-19/Argentina/INEI118206/2022	EPI_ISL_9261707	2022-01-18	Argentina	BA.1.1	Avaro M.; Baumeister E.; Benedetti E.; Campos J.; Cisterna D.; Dattero ME; De Belder D.; Haim MS.; Lorenzo =.; Molina V.; Perandones C.; Poklepovich T.; Pontoriero A.; Russo M.; Sanchez Loria J.; Tuduri E.
	hCoV-19/Argentina/INEI118312/2022	EPI_ISL_9861064	2022-01-18	Argentina	BA.1	Avaro M.; Baumeister E.; Benedetti E.; Campos J.; Cisterna D.; Dattero ME; De Belder D.; Haim MS.; Lorenzo =.; Molina V.; Perandones C.; Poklepovich T.; Pontoriero A.; Russo M.; Sanchez Loria J.; Tuduri E.
	hCoV-19/Argentina/INEI118334/2022	EPI_ISL_9571442	2022-01-18	Argentina	BA.1.1	Avaro M.; Baumeister E.; Benedetti E.; Campos J.; Cisterna D.; Dattero ME; De Belder D.; Haim MS.; Lorenzo =.; Molina V.; Perandones C.; Poklepovich T.; Pontoriero A.; Russo M.; Sanchez Loria J.; Tuduri E.
	hCoV-19/Argentina/INEI118336/2022	EPI_ISL_9571443	2022-01-18	Argentina	BA.1	Avaro M.; Baumeister E.; Benedetti E.; Campos J.; Cisterna D.; Dattero ME; De Belder D.; Haim MS.; Lorenzo =.; Molina V.; Perandones C.; Poklepovich T.; Pontoriero A.; Russo M.; Sanchez Loria J.; Tuduri E.
	hCoV-19/Argentina/INEI118342/2022	EPI_ISL_9571444	2022-01-18	Argentina	BA.1	Avaro M.; Baumeister E.; Benedetti E.; Campos J.; Cisterna D.; Dattero ME; De Belder D.; Haim MS.; Lorenzo =.; Molina V.; Perandones C.; Poklepovich T.; Pontoriero A.; Russo M.; Sanchez Loria J.; Tuduri E.
	hCoV-19/Argentina/INEI118343/2022	EPI_ISL_9571445	2022-01-18	Argentina	BA.1	Avaro M.; Baumeister E.; Benedetti E.; Campos J.; Cisterna D.; Dattero ME; De Belder D.; Haim MS.; Lorenzo =.; Molina V.; Perandones C.; Poklepovich T.; Pontoriero A.; Russo M.; Sanchez Loria J.; Tuduri E.
	hCoV-19/Argentina/INEI118344/2022	EPI_ISL_9571446	2022-01-18	Argentina	BA.1.1	Avaro M.; Baumeister E.; Benedetti E.; Campos J.; Cisterna D.; Dattero ME; De Belder D.; Haim MS.; Lorenzo =.; Molina V.; Perandones C.; Poklepovich T.; Pontoriero A.; Russo M.; Sanchez Loria J.; Tuduri E.
	hCoV-19/Argentina/INEI118352/2022	EPI_ISL_9571450	2022-01-18	Argentina	BA.1.1	Avaro M.; Baumeister E.; Benedetti E.; Campos J.; Cisterna D.; Dattero ME; De Belder D.; Haim MS.; Lorenzo =.; Molina V.; Perandones C.; Poklepovich T.; Pontoriero A.; Russo M.; Sanchez Loria J.; Tuduri E.
	hCoV-19/Argentina/INEI118353/2022	EPI_ISL_9571451	2022-01-18	Argentina	BA.1.1	Avaro M.; Baumeister E.; Benedetti E.; Campos J.; Cisterna D.; Dattero ME; De Belder D.; Haim MS.; Lorenzo =.; Molina V.; Perandones C.; Poklepovich T.; Pontoriero A.; Russo M.; Sanchez Loria J.; Tuduri E.
	hCoV-19/Argentina/INEI118354/2022	EPI_ISL_9571452	2022-01-18	Argentina	BA.1.1	Avaro M.; Baumeister E.; Benedetti E.; Campos J.; Cisterna D.; Dattero ME; De Belder D.; Haim MS.; Lorenzo =.; Molina V.; Perandones C.; Poklepovich T.; Pontoriero A.; Russo M.; Sanchez Loria J.; Tuduri E.
	hCoV-19/Argentina/INEI118355/2022	EPI_ISL_9571453	2022-01-18	Argentina	BA.1	Avaro M.; Baumeister E.; Benedetti E.; Campos J.; Cisterna D.; Dattero ME; De Belder D.; Haim MS.; Lorenzo =.; Molina V.; Perandones C.; Poklepovich T.; Pontoriero A.; Russo M.; Sanchez Loria J.; Tuduri E.
	hCoV-19/Argentina/INEI118359/2022	EPI_ISL_9571454	2022-01-18	Argentina	BA.1.1	Avaro M.; Baumeister E.; Benedetti E.; Campos J.; Cisterna D.; Dattero ME; De Belder D.; Haim MS.; Lorenzo =.; Molina V.; Perandones C.; Poklepovich T.; Pontoriero A.; Russo M.; Sanchez Loria J.; Tuduri E.
	hCoV-19/Argentina/INEI118362/2022	EPI_ISL_9571455	2022-01-18	Argentina	BA.1.1	Avaro M.; Baumeister E.; Benedetti E.; Campos J.; Cisterna D.; Dattero ME; De Belder D.; Haim MS.; Lorenzo =.; Molina V.; Perandones C.; Poklepovich T.; Pontoriero A.; Russo M.; Sanchez Loria J.; Tuduri E.
	hCoV-19/Argentina/INEI118726/2022	EPI_ISL_9861169	2022-01-18	Argentina	BA.1.1	Avaro M.; Baumeister E.; Benedetti E.; Campos J.; Cisterna D.; Dattero ME; De Belder D.; Haim MS.; Lorenzo =.; Molina V.; Perandones C.; Poklepovich T.; Pontoriero A.; Russo M.; Sanchez Loria J.; Tuduri E.
	hCoV-19/Argentina/INEI118733/2022	EPI_ISL_9861173	2022-01-18	Argentina	BA.1.1	Avaro M.; Baumeister E.; Benedetti E.; Campos J.; Cisterna D.; Dattero ME; De Belder D.; Haim MS.; Lorenzo =.; Molina V.; Perandones C.; Poklepovich T.; Pontoriero A.; Russo M.; Sanchez Loria J.; Tuduri E.
	hCoV-19/Argentina/INEI118736/2022	EPI_ISL_9861176	2022-01-18	Argentina	BA.1.1	Avaro M.; Baumeister E.; Benedetti E.; Campos J.; Cisterna D.; Dattero ME; De Belder D.; Haim MS.; Lorenzo =.; Molina V.; Perandones C.; Poklepovich T.; Pontoriero A.; Russo M.; Sanchez Loria J.; Tuduri E.
	hCoV-19/Argentina/INEI118750/2022	EPI_ISL_9861184	2022-01-18	Argentina	BA.1.1	Avaro M.; Baumeister E.; Benedetti E.; Campos J.; Cisterna D.; Dattero ME; De Belder D.; Haim MS.; Lorenzo =.; Molina V.; Perandones C.; Poklepovich T.; Pontoriero A.; Russo M.; Sanchez Loria J.; Tuduri E.
	hCoV-19/Argentina/INEI118803/2022	EPI_ISL_9861210	2022-01-18	Argentina	BA.1.1	Avaro M.; Baumeister E.; Benedetti E.; Campos J.; Cisterna D.; Dattero ME; De Belder D.; Haim MS.; Lorenzo =.; Molina V.; Perandones C.; Poklepovich T.; Pontoriero A.; Russo M.; Sanchez Loria J.; Tuduri E.
	hCoV-19/Argentina/INEI118931/2022	EPI_ISL_9861272	2022-01-18	Argentina	BA.1.1	Avaro M.; Baumeister E.; Benedetti E.; Campos J.; Cisterna D.; Dattero ME; De Belder D.; Haim MS.; Lorenzo =.; Molina V.; Perandones C.; Poklepovich T.; Pontoriero A.; Russo M.; Sanchez Loria J.; Tuduri E.
	hCoV-19/Argentina/PAIS-G0860/2022	EPI_ISL_9861291	2022-01-18	Argentina	BA.1.1	Avaro M.; Baumeister E.; Benedetti E.; Campos J.; Cisterna D.; Dattero ME; De Belder D.; Haim MS.; Lorenzo F.; Molina V.; Perandones C.; Poklepovich T.; Pontoriero A.; Russo M.; Sanchez Loria J.; Tuduri E.
	hCoV-19/Argentina/PAIS-G0875/2022	EPI_ISL_9861306	2022-01-18	Argentina	BA.1.1	Avaro M.; Baumeister E.; Benedetti E.; Campos J.; Cisterna D.; Dattero ME; De Belder D.; Haim MS.; Lorenzo F.; Molina V.; Perandones C.; Poklepovich T.; Pontoriero A.; Russo M.; Sanchez Loria J.; Tuduri E.
	hCoV-19/Argentina/PAIS-G0884/2022	EPI_ISL_9861315	2022-01-18	Argentina	BA.1.1	Avaro M.; Baumeister E.; Benedetti E.; Campos J.; Cisterna D.; Dattero ME; De Belder D.; Haim MS.; Lorenzo F.; Molina V.; Perandones C.; Poklepovich T.; Pontoriero A.; Russo M.; Sanchez Loria J.; Tuduri E.
	hCoV-19/Argentina/INEI118326/2022	EPI_ISL_9571440	2022-01-19	Argentina	BA.1	Avaro M.; Baumeister E.; Benedetti E.; Campos J.; Cisterna D.; Dattero ME; De Belder D.; Haim MS.; Lorenzo =.; Molina V.; Perandones C.; Poklepovich T.; Pontoriero A.; Russo M.; Sanchez Loria J.; Tuduri E.
	hCoV-19/Argentina/INEI118331/2022	EPI_ISL_9571441	2022-01-19	Argentina	BA.1.1	Avaro M.; Baumeister E.; Benedetti E.; Campos J.; Cisterna D.; Dattero ME; De Belder D.; Haim MS.; Lorenzo =.; Molina V.; Perandones C.; Poklepovich T.; Pontoriero A.; Russo M.; Sanchez Loria J.; Tuduri E.
	hCoV-19/Argentina/INEI118349/2022	EPI_ISL_9571447	2022-01-19	Argentina	BA.1	Avaro M.; Baumeister E.; Benedetti E.; Campos J.; Cisterna D.; Dattero ME; De Belder D.; Haim MS.; Lorenzo =.; Molina V.; Perandones C.; Poklepovich T.; Pontoriero A.; Russo M.; Sanchez Loria J.; Tuduri E.
	hCoV-19/Argentina/INEI118350/2022	EPI_ISL_9571448	2022-01-19	Argentina	BA.1.1	Avaro M.; Baumeister E.; Benedetti E.; Campos J.; Cisterna D.; Dattero ME; De Belder D.; Haim MS.; Lorenzo =.; Molina V.; Perandones C.; Poklepovich T.; Pontoriero A.; Russo M.; Sanchez Loria J.; Tuduri E.
	hCoV-19/Argentina/INEI118351/2022	EPI_ISL_9571449	2022-01-19	Argentina	BA.1	Avaro M.; Baumeister E.; Benedetti E.; Campos J.; Cisterna D.; Dattero ME; De Belder D.; Haim MS.; Lorenzo =.; Molina V.; Perandones C.; Poklepovich T.; Pontoriero A.; Russo M.; Sanchez Loria J.; Tuduri E.
	hCoV-19/Argentina/INEI118508/2022	EPI_ISL_9861074	2022-01-19	Argentina	BA.1.1	Avaro M.; Baumeister E.; Benedetti E.; Campos J.; Cisterna D.; Dattero ME; De Belder D.; Haim MS.; Lorenzo =.; Molina V.; Perandones C.; Poklepovich T.; Pontoriero A.; Russo M.; Sanchez Loria J.; Tuduri E.
	hCoV-19/Argentina/INEI118510/2022	EPI_ISL_9861075	2022-01-19	Argentina	BA.1	Avaro M.; Baumeister E.; Benedetti E.; Campos J.; Cisterna D.; Dattero ME; De Belder D.; Haim MS.; Lorenzo =.; Molina V.; Perandones C.; Poklepovich T.; Pontoriero A.; Russo M.; Sanchez Loria J.; Tuduri E.
	hCoV-19/Argentina/INEI118511/2022	EPI_ISL_9861076	2022-01-19	Argentina	BA.1.1	Avaro M.; Baumeister E.; Benedetti E.; Campos J.; Cisterna D.; Dattero ME; De Belder D.; Haim MS.; Lorenzo =.; Molina V.; Perandones C.; Poklepovich T.; Pontoriero A.; Russo M.; Sanchez Loria J.; Tuduri E.
	hCoV-19/Argentina/INEI118512/2022	EPI_ISL_9861077	2022-01-19	Argentina	BA.1	Avaro M.; Baumeister E.; Benedetti E.; Campos J.; Cisterna D.; Dattero ME; De Belder D.; Haim MS.; Lorenzo =.; Molina V.; Perandones C.; Poklepovich T.; Pontoriero A.; Russo M.; Sanchez Loria J.; Tuduri E.
	hCoV-19/Argentina/INEI118513/2022	EPI_ISL_9861078	2022-01-19	Argentina	BA.1.1	Avaro M.; Baumeister E.; Benedetti E.; Campos J.; Cisterna D.; Dattero ME; De Belder D.; Haim MS.; Lorenzo =.; Molina V.; Perandones C.; Poklepovich T.; Pontoriero A.; Russo M.; Sanchez Loria J.; Tuduri E.
	hCoV-19/Argentina/INEI118568/2022	EPI_ISL_9861096	2022-01-19	Argentina	BA.1.1	Avaro M.; Baumeister E.; Benedetti E.; Campos J.; Cisterna D.; Dattero ME; De Belder D.; Haim MS.; Lorenzo =.; Molina V.; Perandones C.; Poklepovich T.; Pontoriero A.; Russo M.; Sanchez Loria J.; Tuduri E.
	hCoV-19/Argentina/INEI118592/2022	EPI_ISL_9861112	2022-01-19	Argentina	BA.1.1	Avaro M.; Baumeister E.; Benedetti E.; Campos J.; Cisterna D.; Dattero ME; De Belder D.; Haim MS.; Lorenzo =.; Molina V.; Perandones C.; Poklepovich T.; Pontoriero A.; Russo M.; Sanchez Loria J.; Tuduri E.
	hCoV-19/Argentina/INEI118595/2022	EPI_ISL_9861113	2022-01-19	Argentina	BA.1.1	Avaro M.; Baumeister E.; Benedetti E.; Campos J.; Cisterna D.; Dattero ME; De Belder D.; Haim MS.; Lorenzo =.; Molina V.; Perandones C.; Poklepovich T.; Pontoriero A.; Russo M.; Sanchez Loria J.; Tuduri E.
	hCoV-19/Argentina/INEI118596/2022	EPI_ISL_9861114	2022-01-19	Argentina	BA.1.1	Avaro M.; Baumeister E.; Benedetti E.; Campos J.; Cisterna D.; Dattero ME; De Belder D.; Haim MS.; Lorenzo =.; Molina V.; Perandones C.; Poklepovich T.; Pontoriero A.; Russo M.; Sanchez Loria J.; Tuduri E.
	hCoV-19/Argentina/INEI118598/2022	EPI_ISL_9861115	2022-01-19	Argentina	BA.1.1	Avaro M.; Baumeister E.; Benedetti E.; Campos J.; Cisterna D.; Dattero ME; De Belder D.; Haim MS.; Lorenzo =.; Molina V.; Perandones C.; Poklepovich T.; Pontoriero A.; Russo M.; Sanchez Loria J.; Tuduri E.
	hCoV-19/Argentina/INEI118599/2022	EPI_ISL_9861116	2022-01-19	Argentina	BA.1	Avaro M.; Baumeister E.; Benedetti E.; Campos J.; Cisterna D.; Dattero ME; De Belder D.; Haim MS.; Lorenzo =.; Molina V.; Perandones C.; Poklepovich T.; Pontoriero A.; Russo M.; Sanchez Loria J.; Tuduri E.
	hCoV-19/Argentina/INEI118600/2022	EPI_ISL_9861117	2022-01-19	Argentina	BA.1.1	Avaro M.; Baumeister E.; Benedetti E.; Campos J.; Cisterna D.; Dattero ME; De Belder D.; Haim MS.; Lorenzo =.; Molina V.; Perandones C.; Poklepovich T.; Pontoriero A.; Russo M.; Sanchez Loria J.; Tuduri E.
	hCoV-19/Argentina/INEI118753/2022	EPI_ISL_9861185	2022-01-19	Argentina	BA.1.1	Avaro M.; Baumeister E.; Benedetti E.; Campos J.; Cisterna D.; Dattero ME; De Belder D.; Haim MS.; Lorenzo =.; Molina V.; Perandones C.; Poklepovich T.; Pontoriero A.; Russo M.; Sanchez Loria J.; Tuduri E.
	hCoV-19/Argentina/INEI118805/2022	EPI_ISL_9861211	2022-01-19	Argentina	BA.1.1	Avaro M.; Baumeister E.; Benedetti E.; Campos J.; Cisterna D.; Dattero ME; De Belder D.; Haim MS.; Lorenzo =.; Molina V.; Perandones C.; Poklepovich T.; Pontoriero A.; Russo M.; Sanchez Loria J.; Tuduri E.
	hCoV-19/Argentina/INEI118806/2022	EPI_ISL_9861212	2022-01-19	Argentina	BA.1.1	Avaro M.; Baumeister E.; Benedetti E.; Campos J.; Cisterna D.; Dattero ME; De Belder D.; Haim MS.; Lorenzo =.; Molina V.; Perandones C.; Poklepovich T.; Pontoriero A.; Russo M.; Sanchez Loria J.; Tuduri E.
	hCoV-19/Argentina/INEI118807/2022	EPI_ISL_9861213	2022-01-19	Argentina	BA.1.1	Avaro M.; Baumeister E.; Benedetti E.; Campos J.; Cisterna D.; Dattero ME; De Belder D.; Haim MS.; Lorenzo =.; Molina V.; Perandones C.; Poklepovich T.; Pontoriero A.; Russo M.; Sanchez Loria J.; Tuduri E.
	hCoV-19/Argentina/INEI118808/2022	EPI_ISL_9861214	2022-01-19	Argentina	BA.1	Avaro M.; Baumeister E.; Benedetti E.; Campos J.; Cisterna D.; Dattero ME; De Belder D.; Haim MS.; Lorenzo =.; Molina V.; Perandones C.; Poklepovich T.; Pontoriero A.; Russo M.; Sanchez Loria J.; Tuduri E.
	hCoV-19/Argentina/INEI118933/2022	EPI_ISL_9861274	2022-01-19	Argentina	BA.1.1	Avaro M.; Baumeister E.; Benedetti E.; Campos J.; Cisterna D.; Dattero ME; De Belder D.; Haim MS.; Lorenzo =.; Molina V.; Perandones C.; Poklepovich T.; Pontoriero A.; Russo M.; Sanchez Loria J.; Tuduri E.
	hCoV-19/Argentina/INEI119031/2022	EPI_ISL_10080904	2022-01-19	Argentina	BA.1.1	AF; Amadio; C; Eberhardt; G; Irazoqui; JM; MF; Mugna; Ojeda; Pastor; Rompato; V
	hCoV-19/Argentina/INEI119055/2022	EPI_ISL_10080913	2022-01-19	Argentina	BA.1	Barbas, G.; Castro, G.; Debat, H.; F.D.; Fernández; Goya, S.; Lucca, A.; M.B.; Marquez, N.; Pisano; Re, V.; Sicilia, P.; Zeballos, M.
	hCoV-19/Argentina/INEI119063/2022	EPI_ISL_10080921	2022-01-19	Argentina	BA.1	Barbas, G.; Castro, G.; Debat, H.; F.D.; Fernández; Goya, S.; Lucca, A.; M.B.; Marquez, N.; Pisano; Re, V.; Sicilia, P.; Zeballos, M.
	hCoV-19/Argentina/INEI119093/2022	EPI_ISL_10080942	2022-01-19	Argentina	BA.1.1	Barbas, G.; Castro, G.; Debat, H.; F.D.; Fernández; Goya, S.; Lucca, A.; M.B.; Marquez, N.; Pisano; Re, V.; Sicilia, P.; Zeballos, M.
	hCoV-19/Argentina/PAIS-G0871/2022	EPI_ISL_9861302	2022-01-19	Argentina	BA.1.1	Avaro M.; Baumeister E.; Benedetti E.; Campos J.; Cisterna D.; Dattero ME; De Belder D.; Haim MS.; Lorenzo F.; Molina V.; Perandones C.; Poklepovich T.; Pontoriero A.; Russo M.; Sanchez Loria J.; Tuduri E.
	hCoV-19/Argentina/INEI118396/2022	EPI_ISL_9571460	2022-01-20	Argentina	BA.1	Avaro M.; Baumeister E.; Benedetti E.; Campos J.; Cisterna D.; Dattero ME; De Belder D.; Haim MS.; Lorenzo =.; Molina V.; Perandones C.; Poklepovich T.; Pontoriero A.; Russo M.; Sanchez Loria J.; Tuduri E.
	hCoV-19/Argentina/INEI118402/2022	EPI_ISL_9571461	2022-01-20	Argentina	BA.1.1	Avaro M.; Baumeister E.; Benedetti E.; Campos J.; Cisterna D.; Dattero ME; De Belder D.; Haim MS.; Lorenzo =.; Molina V.; Perandones C.; Poklepovich T.; Pontoriero A.; Russo M.; Sanchez Loria J.; Tuduri E.
	hCoV-19/Argentina/INEI118403/2022	EPI_ISL_9571462	2022-01-20	Argentina	BA.1.1	Avaro M.; Baumeister E.; Benedetti E.; Campos J.; Cisterna D.; Dattero ME; De Belder D.; Haim MS.; Lorenzo =.; Molina V.; Perandones C.; Poklepovich T.; Pontoriero A.; Russo M.; Sanchez Loria J.; Tuduri E.
	hCoV-19/Argentina/INEI118404/2022	EPI_ISL_9571463	2022-01-20	Argentina	BA.1.1	Avaro M.; Baumeister E.; Benedetti E.; Campos J.; Cisterna D.; Dattero ME; De Belder D.; Haim MS.; Lorenzo =.; Molina V.; Perandones C.; Poklepovich T.; Pontoriero A.; Russo M.; Sanchez Loria J.; Tuduri E.
	hCoV-19/Argentina/INEI118405/2022	EPI_ISL_9571464	2022-01-20	Argentina	BA.1	Avaro M.; Baumeister E.; Benedetti E.; Campos J.; Cisterna D.; Dattero ME; De Belder D.; Haim MS.; Lorenzo =.; Molina V.; Perandones C.; Poklepovich T.; Pontoriero A.; Russo M.; Sanchez Loria J.; Tuduri E.
	hCoV-19/Argentina/INEI118410/2022	EPI_ISL_9571465	2022-01-20	Argentina	BA.1.1	Avaro M.; Baumeister E.; Benedetti E.; Campos J.; Cisterna D.; Dattero ME; De Belder D.; Haim MS.; Lorenzo =.; Molina V.; Perandones C.; Poklepovich T.; Pontoriero A.; Russo M.; Sanchez Loria J.; Tuduri E.
	hCoV-19/Argentina/INEI118413/2022	EPI_ISL_9571466	2022-01-20	Argentina	BA.1.1	Avaro M.; Baumeister E.; Benedetti E.; Campos J.; Cisterna D.; Dattero ME; De Belder D.; Haim MS.; Lorenzo =.; Molina V.; Perandones C.; Poklepovich T.; Pontoriero A.; Russo M.; Sanchez Loria J.; Tuduri E.
	hCoV-19/Argentina/INEI118414/2022	EPI_ISL_9571467	2022-01-20	Argentina	BA.1.1	Avaro M.; Baumeister E.; Benedetti E.; Campos J.; Cisterna D.; Dattero ME; De Belder D.; Haim MS.; Lorenzo =.; Molina V.; Perandones C.; Poklepovich T.; Pontoriero A.; Russo M.; Sanchez Loria J.; Tuduri E.
	hCoV-19/Argentina/INEI118722/2022	EPI_ISL_9861167	2022-01-20	Argentina	BA.1.1	Avaro M.; Baumeister E.; Benedetti E.; Campos J.; Cisterna D.; Dattero ME; De Belder D.; Haim MS.; Lorenzo =.; Molina V.; Perandones C.; Poklepovich T.; Pontoriero A.; Russo M.; Sanchez Loria J.; Tuduri E.
	hCoV-19/Argentina/INEI118809/2022	EPI_ISL_9861215	2022-01-20	Argentina	BA.1.1	Avaro M.; Baumeister E.; Benedetti E.; Campos J.; Cisterna D.; Dattero ME; De Belder D.; Haim MS.; Lorenzo =.; Molina V.; Perandones C.; Poklepovich T.; Pontoriero A.; Russo M.; Sanchez Loria J.; Tuduri E.
	hCoV-19/Argentina/INEI118811/2022	EPI_ISL_9861216	2022-01-20	Argentina	BA.1.1	Avaro M.; Baumeister E.; Benedetti E.; Campos J.; Cisterna D.; Dattero ME; De Belder D.; Haim MS.; Lorenzo =.; Molina V.; Perandones C.; Poklepovich T.; Pontoriero A.; Russo M.; Sanchez Loria J.; Tuduri E.
	hCoV-19/Argentina/INEI118812/2022	EPI_ISL_9861217	2022-01-20	Argentina	BA.1.1	Avaro M.; Baumeister E.; Benedetti E.; Campos J.; Cisterna D.; Dattero ME; De Belder D.; Haim MS.; Lorenzo =.; Molina V.; Perandones C.; Poklepovich T.; Pontoriero A.; Russo M.; Sanchez Loria J.; Tuduri E.
	hCoV-19/Argentina/INEI119048/2022	EPI_ISL_10080907	2022-01-20	Argentina	BA.1.1	AF; Amadio; C; Eberhardt; G; Irazoqui; JM; MF; Mugna; Ojeda; Pastor; Rompato; V
	hCoV-19/Argentina/INEI119049/2022	EPI_ISL_10080908	2022-01-20	Argentina	BA.1.1	AF; Amadio; C; Eberhardt; G; Irazoqui; JM; MF; Mugna; Ojeda; Pastor; Rompato; V
	hCoV-19/Argentina/INEI119056/2022	EPI_ISL_10080914	2022-01-20	Argentina	BA.1.1	Barbas, G.; Castro, G.; Debat, H.; F.D.; Fernández; Goya, S.; Lucca, A.; M.B.; Marquez, N.; Pisano; Re, V.; Sicilia, P.; Zeballos, M.
	hCoV-19/Argentina/PAIS-G0843/2022	EPI_ISL_9861276	2022-01-20	Argentina	BA.1.1	Avaro M.; Baumeister E.; Benedetti E.; Campos J.; Cisterna D.; Dattero ME; De Belder D.; Haim MS.; Lorenzo F.; Molina V.; Perandones C.; Poklepovich T.; Pontoriero A.; Russo M.; Sanchez Loria J.; Tuduri E.
	hCoV-19/Argentina/PAIS-G0846/2022	EPI_ISL_9861279	2022-01-20	Argentina	BA.1.1	Avaro M.; Baumeister E.; Benedetti E.; Campos J.; Cisterna D.; Dattero ME; De Belder D.; Haim MS.; Lorenzo F.; Molina V.; Perandones C.; Poklepovich T.; Pontoriero A.; Russo M.; Sanchez Loria J.; Tuduri E.
	hCoV-19/Argentina/PAIS-G0847/2022	EPI_ISL_9861280	2022-01-20	Argentina	BA.1	Avaro M.; Baumeister E.; Benedetti E.; Campos J.; Cisterna D.; Dattero ME; De Belder D.; Haim MS.; Lorenzo F.; Molina V.; Perandones C.; Poklepovich T.; Pontoriero A.; Russo M.; Sanchez Loria J.; Tuduri E.
	hCoV-19/Argentina/PAIS-G0865/2022	EPI_ISL_9861295	2022-01-20	Argentina	BA.1.1	Avaro M.; Baumeister E.; Benedetti E.; Campos J.; Cisterna D.; Dattero ME; De Belder D.; Haim MS.; Lorenzo F.; Molina V.; Perandones C.; Poklepovich T.; Pontoriero A.; Russo M.; Sanchez Loria J.; Tuduri E.
	hCoV-19/Argentina/INEI118388/2022	EPI_ISL_9571456	2022-01-21	Argentina	BA.1.1	Avaro M.; Baumeister E.; Benedetti E.; Campos J.; Cisterna D.; Dattero ME; De Belder D.; Haim MS.; Lorenzo =.; Molina V.; Perandones C.; Poklepovich T.; Pontoriero A.; Russo M.; Sanchez Loria J.; Tuduri E.
	hCoV-19/Argentina/INEI118389/2022	EPI_ISL_9571457	2022-01-21	Argentina	BA.1.1	Avaro M.; Baumeister E.; Benedetti E.; Campos J.; Cisterna D.; Dattero ME; De Belder D.; Haim MS.; Lorenzo =.; Molina V.; Perandones C.; Poklepovich T.; Pontoriero A.; Russo M.; Sanchez Loria J.; Tuduri E.
	hCoV-19/Argentina/INEI118420/2022	EPI_ISL_9571468	2022-01-21	Argentina	BA.1	Avaro M.; Baumeister E.; Benedetti E.; Campos J.; Cisterna D.; Dattero ME; De Belder D.; Haim MS.; Lorenzo =.; Molina V.; Perandones C.; Poklepovich T.; Pontoriero A.; Russo M.; Sanchez Loria J.; Tuduri E.
	hCoV-19/Argentina/INEI118421/2022	EPI_ISL_9571469	2022-01-21	Argentina	BA.1	Avaro M.; Baumeister E.; Benedetti E.; Campos J.; Cisterna D.; Dattero ME; De Belder D.; Haim MS.; Lorenzo =.; Molina V.; Perandones C.; Poklepovich T.; Pontoriero A.; Russo M.; Sanchez Loria J.; Tuduri E.
	hCoV-19/Argentina/INEI118422/2022	EPI_ISL_9571470	2022-01-21	Argentina	BA.1.1	Avaro M.; Baumeister E.; Benedetti E.; Campos J.; Cisterna D.; Dattero ME; De Belder D.; Haim MS.; Lorenzo =.; Molina V.; Perandones C.; Poklepovich T.; Pontoriero A.; Russo M.; Sanchez Loria J.; Tuduri E.
	hCoV-19/Argentina/INEI118423/2022	EPI_ISL_9571471	2022-01-21	Argentina	BA.1.1	Avaro M.; Baumeister E.; Benedetti E.; Campos J.; Cisterna D.; Dattero ME; De Belder D.; Haim MS.; Lorenzo =.; Molina V.; Perandones C.; Poklepovich T.; Pontoriero A.; Russo M.; Sanchez Loria J.; Tuduri E.
	hCoV-19/Argentina/INEI118427/2022	EPI_ISL_9571472	2022-01-21	Argentina	BA.1	Avaro M.; Baumeister E.; Benedetti E.; Campos J.; Cisterna D.; Dattero ME; De Belder D.; Haim MS.; Lorenzo =.; Molina V.; Perandones C.; Poklepovich T.; Pontoriero A.; Russo M.; Sanchez Loria J.; Tuduri E.
	hCoV-19/Argentina/INEI118429/2022	EPI_ISL_9571473	2022-01-21	Argentina	BA.1	Avaro M.; Baumeister E.; Benedetti E.; Campos J.; Cisterna D.; Dattero ME; De Belder D.; Haim MS.; Lorenzo =.; Molina V.; Perandones C.; Poklepovich T.; Pontoriero A.; Russo M.; Sanchez Loria J.; Tuduri E.
	hCoV-19/Argentina/INEI118430/2022	EPI_ISL_9571474	2022-01-21	Argentina	BA.1.1	Avaro M.; Baumeister E.; Benedetti E.; Campos J.; Cisterna D.; Dattero ME; De Belder D.; Haim MS.; Lorenzo =.; Molina V.; Perandones C.; Poklepovich T.; Pontoriero A.; Russo M.; Sanchez Loria J.; Tuduri E.
	hCoV-19/Argentina/INEI118431/2022	EPI_ISL_9571475	2022-01-21	Argentina	BA.1.1	Avaro M.; Baumeister E.; Benedetti E.; Campos J.; Cisterna D.; Dattero ME; De Belder D.; Haim MS.; Lorenzo =.; Molina V.; Perandones C.; Poklepovich T.; Pontoriero A.; Russo M.; Sanchez Loria J.; Tuduri E.
	hCoV-19/Argentina/INEI118432/2022	EPI_ISL_9571476	2022-01-21	Argentina	BA.1.1	Avaro M.; Baumeister E.; Benedetti E.; Campos J.; Cisterna D.; Dattero ME; De Belder D.; Haim MS.; Lorenzo =.; Molina V.; Perandones C.; Poklepovich T.; Pontoriero A.; Russo M.; Sanchez Loria J.; Tuduri E.
	hCoV-19/Argentina/INEI118434/2022	EPI_ISL_9571477	2022-01-21	Argentina	BA.1	Avaro M.; Baumeister E.; Benedetti E.; Campos J.; Cisterna D.; Dattero ME; De Belder D.; Haim MS.; Lorenzo =.; Molina V.; Perandones C.; Poklepovich T.; Pontoriero A.; Russo M.; Sanchez Loria J.; Tuduri E.
	hCoV-19/Argentina/INEI118435/2022	EPI_ISL_9571478	2022-01-21	Argentina	BA.1.1	Avaro M.; Baumeister E.; Benedetti E.; Campos J.; Cisterna D.; Dattero ME; De Belder D.; Haim MS.; Lorenzo =.; Molina V.; Perandones C.; Poklepovich T.; Pontoriero A.; Russo M.; Sanchez Loria J.; Tuduri E.
	hCoV-19/Argentina/INEI118437/2022	EPI_ISL_9571479	2022-01-21	Argentina	BA.1	Avaro M.; Baumeister E.; Benedetti E.; Campos J.; Cisterna D.; Dattero ME; De Belder D.; Haim MS.; Lorenzo =.; Molina V.; Perandones C.; Poklepovich T.; Pontoriero A.; Russo M.; Sanchez Loria J.; Tuduri E.
	hCoV-19/Argentina/INEI118438/2022	EPI_ISL_9571480	2022-01-21	Argentina	BA.1.1	Avaro M.; Baumeister E.; Benedetti E.; Campos J.; Cisterna D.; Dattero ME; De Belder D.; Haim MS.; Lorenzo =.; Molina V.; Perandones C.; Poklepovich T.; Pontoriero A.; Russo M.; Sanchez Loria J.; Tuduri E.
	hCoV-19/Argentina/INEI118439/2022	EPI_ISL_9571481	2022-01-21	Argentina	BA.1.1	Avaro M.; Baumeister E.; Benedetti E.; Campos J.; Cisterna D.; Dattero ME; De Belder D.; Haim MS.; Lorenzo =.; Molina V.; Perandones C.; Poklepovich T.; Pontoriero A.; Russo M.; Sanchez Loria J.; Tuduri E.
	hCoV-19/Argentina/INEI118441/2022	EPI_ISL_9571482	2022-01-21	Argentina	BA.1	Avaro M.; Baumeister E.; Benedetti E.; Campos J.; Cisterna D.; Dattero ME; De Belder D.; Haim MS.; Lorenzo =.; Molina V.; Perandones C.; Poklepovich T.; Pontoriero A.; Russo M.; Sanchez Loria J.; Tuduri E.
	hCoV-19/Argentina/INEI118444/2022	EPI_ISL_9571483	2022-01-21	Argentina	BA.1.1	Avaro M.; Baumeister E.; Benedetti E.; Campos J.; Cisterna D.; Dattero ME; De Belder D.; Haim MS.; Lorenzo =.; Molina V.; Perandones C.; Poklepovich T.; Pontoriero A.; Russo M.; Sanchez Loria J.; Tuduri E.
	hCoV-19/Argentina/INEI118445/2022	EPI_ISL_9571484	2022-01-21	Argentina	BA.1.1	Avaro M.; Baumeister E.; Benedetti E.; Campos J.; Cisterna D.; Dattero ME; De Belder D.; Haim MS.; Lorenzo =.; Molina V.; Perandones C.; Poklepovich T.; Pontoriero A.; Russo M.; Sanchez Loria J.; Tuduri E.
	hCoV-19/Argentina/INEI118447/2022	EPI_ISL_9571485	2022-01-21	Argentina	BA.1	Avaro M.; Baumeister E.; Benedetti E.; Campos J.; Cisterna D.; Dattero ME; De Belder D.; Haim MS.; Lorenzo =.; Molina V.; Perandones C.; Poklepovich T.; Pontoriero A.; Russo M.; Sanchez Loria J.; Tuduri E.
	hCoV-19/Argentina/INEI118448/2022	EPI_ISL_9571486	2022-01-21	Argentina	BA.1.1	Avaro M.; Baumeister E.; Benedetti E.; Campos J.; Cisterna D.; Dattero ME; De Belder D.; Haim MS.; Lorenzo =.; Molina V.; Perandones C.; Poklepovich T.; Pontoriero A.; Russo M.; Sanchez Loria J.; Tuduri E.
	hCoV-19/Argentina/INEI118450/2022	EPI_ISL_9571487	2022-01-21	Argentina	BA.1	Avaro M.; Baumeister E.; Benedetti E.; Campos J.; Cisterna D.; Dattero ME; De Belder D.; Haim MS.; Lorenzo =.; Molina V.; Perandones C.; Poklepovich T.; Pontoriero A.; Russo M.; Sanchez Loria J.; Tuduri E.
	hCoV-19/Argentina/INEI118451/2022	EPI_ISL_9571488	2022-01-21	Argentina	BA.1	Avaro M.; Baumeister E.; Benedetti E.; Campos J.; Cisterna D.; Dattero ME; De Belder D.; Haim MS.; Lorenzo =.; Molina V.; Perandones C.; Poklepovich T.; Pontoriero A.; Russo M.; Sanchez Loria J.; Tuduri E.
	hCoV-19/Argentina/INEI118459/2022	EPI_ISL_9571489	2022-01-21	Argentina	BA.1	Avaro M.; Baumeister E.; Benedetti E.; Campos J.; Cisterna D.; Dattero ME; De Belder D.; Haim MS.; Lorenzo =.; Molina V.; Perandones C.; Poklepovich T.; Pontoriero A.; Russo M.; Sanchez Loria J.; Tuduri E.
	hCoV-19/Argentina/INEI118460/2022	EPI_ISL_9571490	2022-01-21	Argentina	BA.1	Avaro M.; Baumeister E.; Benedetti E.; Campos J.; Cisterna D.; Dattero ME; De Belder D.; Haim MS.; Lorenzo =.; Molina V.; Perandones C.; Poklepovich T.; Pontoriero A.; Russo M.; Sanchez Loria J.; Tuduri E.
	hCoV-19/Argentina/INEI118463/2022	EPI_ISL_9571491	2022-01-21	Argentina	BA.1.1	Avaro M.; Baumeister E.; Benedetti E.; Campos J.; Cisterna D.; Dattero ME; De Belder D.; Haim MS.; Lorenzo =.; Molina V.; Perandones C.; Poklepovich T.; Pontoriero A.; Russo M.; Sanchez Loria J.; Tuduri E.
	hCoV-19/Argentina/INEI118464/2022	EPI_ISL_9571492	2022-01-21	Argentina	BA.2	Avaro M.; Baumeister E.; Benedetti E.; Campos J.; Cisterna D.; Dattero ME; De Belder D.; Haim MS.; Lorenzo =.; Molina V.; Perandones C.; Poklepovich T.; Pontoriero A.; Russo M.; Sanchez Loria J.; Tuduri E.
	hCoV-19/Argentina/INEI118465/2022	EPI_ISL_9571493	2022-01-21	Argentina	BA.1	Avaro M.; Baumeister E.; Benedetti E.; Campos J.; Cisterna D.; Dattero ME; De Belder D.; Haim MS.; Lorenzo =.; Molina V.; Perandones C.; Poklepovich T.; Pontoriero A.; Russo M.; Sanchez Loria J.; Tuduri E.
	hCoV-19/Argentina/INEI118467/2022	EPI_ISL_9571494	2022-01-21	Argentina	BA.1.1	Avaro M.; Baumeister E.; Benedetti E.; Campos J.; Cisterna D.; Dattero ME; De Belder D.; Haim MS.; Lorenzo =.; Molina V.; Perandones C.; Poklepovich T.; Pontoriero A.; Russo M.; Sanchez Loria J.; Tuduri E.
	hCoV-19/Argentina/INEI118468/2022	EPI_ISL_9571495	2022-01-21	Argentina	BA.1	Avaro M.; Baumeister E.; Benedetti E.; Campos J.; Cisterna D.; Dattero ME; De Belder D.; Haim MS.; Lorenzo =.; Molina V.; Perandones C.; Poklepovich T.; Pontoriero A.; Russo M.; Sanchez Loria J.; Tuduri E.
	hCoV-19/Argentina/INEI118470/2022	EPI_ISL_9571496	2022-01-21	Argentina	BA.1	Avaro M.; Baumeister E.; Benedetti E.; Campos J.; Cisterna D.; Dattero ME; De Belder D.; Haim MS.; Lorenzo =.; Molina V.; Perandones C.; Poklepovich T.; Pontoriero A.; Russo M.; Sanchez Loria J.; Tuduri E.
	hCoV-19/Argentina/INEI118471/2022	EPI_ISL_9571497	2022-01-21	Argentina	BA.1.1	Avaro M.; Baumeister E.; Benedetti E.; Campos J.; Cisterna D.; Dattero ME; De Belder D.; Haim MS.; Lorenzo =.; Molina V.; Perandones C.; Poklepovich T.; Pontoriero A.; Russo M.; Sanchez Loria J.; Tuduri E.
	hCoV-19/Argentina/INEI118514/2022	EPI_ISL_9861079	2022-01-21	Argentina	BA.1.1	Avaro M.; Baumeister E.; Benedetti E.; Campos J.; Cisterna D.; Dattero ME; De Belder D.; Haim MS.; Lorenzo =.; Molina V.; Perandones C.; Poklepovich T.; Pontoriero A.; Russo M.; Sanchez Loria J.; Tuduri E.
	hCoV-19/Argentina/INEI118519/2022	EPI_ISL_9861082	2022-01-21	Argentina	BA.1.1	Avaro M.; Baumeister E.; Benedetti E.; Campos J.; Cisterna D.; Dattero ME; De Belder D.; Haim MS.; Lorenzo =.; Molina V.; Perandones C.; Poklepovich T.; Pontoriero A.; Russo M.; Sanchez Loria J.; Tuduri E.
	hCoV-19/Argentina/INEI118570/2022	EPI_ISL_9861097	2022-01-21	Argentina	BA.1.1	Avaro M.; Baumeister E.; Benedetti E.; Campos J.; Cisterna D.; Dattero ME; De Belder D.; Haim MS.; Lorenzo =.; Molina V.; Perandones C.; Poklepovich T.; Pontoriero A.; Russo M.; Sanchez Loria J.; Tuduri E.
	hCoV-19/Argentina/INEI118571/2022	EPI_ISL_9861098	2022-01-21	Argentina	BA.1.1	Avaro M.; Baumeister E.; Benedetti E.; Campos J.; Cisterna D.; Dattero ME; De Belder D.; Haim MS.; Lorenzo =.; Molina V.; Perandones C.; Poklepovich T.; Pontoriero A.; Russo M.; Sanchez Loria J.; Tuduri E.
	hCoV-19/Argentina/INEI118572/2022	EPI_ISL_9861099	2022-01-21	Argentina	BA.1.1	Avaro M.; Baumeister E.; Benedetti E.; Campos J.; Cisterna D.; Dattero ME; De Belder D.; Haim MS.; Lorenzo =.; Molina V.; Perandones C.; Poklepovich T.; Pontoriero A.; Russo M.; Sanchez Loria J.; Tuduri E.
	hCoV-19/Argentina/INEI118574/2022	EPI_ISL_9861100	2022-01-21	Argentina	BA.1	Avaro M.; Baumeister E.; Benedetti E.; Campos J.; Cisterna D.; Dattero ME; De Belder D.; Haim MS.; Lorenzo =.; Molina V.; Perandones C.; Poklepovich T.; Pontoriero A.; Russo M.; Sanchez Loria J.; Tuduri E.
	hCoV-19/Argentina/INEI118612/2022	EPI_ISL_9861121	2022-01-21	Argentina	BA.1	Avaro M.; Baumeister E.; Benedetti E.; Campos J.; Cisterna D.; Dattero ME; De Belder D.; Haim MS.; Lorenzo =.; Molina V.; Perandones C.; Poklepovich T.; Pontoriero A.; Russo M.; Sanchez Loria J.; Tuduri E.
	hCoV-19/Argentina/INEI118613/2022	EPI_ISL_9861122	2022-01-21	Argentina	BA.1.1	Avaro M.; Baumeister E.; Benedetti E.; Campos J.; Cisterna D.; Dattero ME; De Belder D.; Haim MS.; Lorenzo =.; Molina V.; Perandones C.; Poklepovich T.; Pontoriero A.; Russo M.; Sanchez Loria J.; Tuduri E.
	hCoV-19/Argentina/INEI118731/2022	EPI_ISL_9861172	2022-01-21	Argentina	BA.1	Avaro M.; Baumeister E.; Benedetti E.; Campos J.; Cisterna D.; Dattero ME; De Belder D.; Haim MS.; Lorenzo =.; Molina V.; Perandones C.; Poklepovich T.; Pontoriero A.; Russo M.; Sanchez Loria J.; Tuduri E.
	hCoV-19/Argentina/INEI118758/2022	EPI_ISL_9861188	2022-01-21	Argentina	BA.1	Avaro M.; Baumeister E.; Benedetti E.; Campos J.; Cisterna D.; Dattero ME; De Belder D.; Haim MS.; Lorenzo =.; Molina V.; Perandones C.; Poklepovich T.; Pontoriero A.; Russo M.; Sanchez Loria J.; Tuduri E.
	hCoV-19/Argentina/INEI118813/2022	EPI_ISL_9861218	2022-01-21	Argentina	BA.1.1	Avaro M.; Baumeister E.; Benedetti E.; Campos J.; Cisterna D.; Dattero ME; De Belder D.; Haim MS.; Lorenzo =.; Molina V.; Perandones C.; Poklepovich T.; Pontoriero A.; Russo M.; Sanchez Loria J.; Tuduri E.
	hCoV-19/Argentina/INEI119141/2022	EPI_ISL_10080964	2022-01-21	Argentina	BA.1.1	Barbas, G.; Castro, G.; Debat, H.; F.D.; Fernández; Goya, S.; Lucca, A.; M.B.; Marquez, N.; Pisano; Re, V.; Sicilia, P.; Zeballos, M.
	hCoV-19/Argentina/PAIS-G0870/2022	EPI_ISL_9861301	2022-01-21	Argentina	BA.1	Avaro M.; Baumeister E.; Benedetti E.; Campos J.; Cisterna D.; Dattero ME; De Belder D.; Haim MS.; Lorenzo F.; Molina V.; Perandones C.; Poklepovich T.; Pontoriero A.; Russo M.; Sanchez Loria J.; Tuduri E.
	hCoV-19/Argentina/INEI118517/2022	EPI_ISL_9861080	2022-01-22	Argentina	BA.1.1	Avaro M.; Baumeister E.; Benedetti E.; Campos J.; Cisterna D.; Dattero ME; De Belder D.; Haim MS.; Lorenzo =.; Molina V.; Perandones C.; Poklepovich T.; Pontoriero A.; Russo M.; Sanchez Loria J.; Tuduri E.
	hCoV-19/Argentina/INEI118518/2022	EPI_ISL_9861081	2022-01-22	Argentina	BA.1.1	Avaro M.; Baumeister E.; Benedetti E.; Campos J.; Cisterna D.; Dattero ME; De Belder D.; Haim MS.; Lorenzo =.; Molina V.; Perandones C.; Poklepovich T.; Pontoriero A.; Russo M.; Sanchez Loria J.; Tuduri E.
	hCoV-19/Argentina/INEI118614/2022	EPI_ISL_9861123	2022-01-22	Argentina	BA.1.1	Avaro M.; Baumeister E.; Benedetti E.; Campos J.; Cisterna D.; Dattero ME; De Belder D.; Haim MS.; Lorenzo =.; Molina V.; Perandones C.; Poklepovich T.; Pontoriero A.; Russo M.; Sanchez Loria J.; Tuduri E.
	hCoV-19/Argentina/INEI118754/2022	EPI_ISL_9861186	2022-01-22	Argentina	BA.1.1	Avaro M.; Baumeister E.; Benedetti E.; Campos J.; Cisterna D.; Dattero ME; De Belder D.; Haim MS.; Lorenzo =.; Molina V.; Perandones C.; Poklepovich T.; Pontoriero A.; Russo M.; Sanchez Loria J.; Tuduri E.
	hCoV-19/Argentina/INEI118755/2022	EPI_ISL_9861187	2022-01-22	Argentina	BA.1.1	Avaro M.; Baumeister E.; Benedetti E.; Campos J.; Cisterna D.; Dattero ME; De Belder D.; Haim MS.; Lorenzo =.; Molina V.; Perandones C.; Poklepovich T.; Pontoriero A.; Russo M.; Sanchez Loria J.; Tuduri E.
	hCoV-19/Argentina/INEI119050/2022	EPI_ISL_10080909	2022-01-22	Argentina	BA.1.1	AF; Amadio; C; Eberhardt; G; Irazoqui; JM; MF; Mugna; Ojeda; Pastor; Rompato; V
	hCoV-19/Argentina/INEI118608/2022	EPI_ISL_9861118	2022-01-23	Argentina	BA.1	Avaro M.; Baumeister E.; Benedetti E.; Campos J.; Cisterna D.; Dattero ME; De Belder D.; Haim MS.; Lorenzo =.; Molina V.; Perandones C.; Poklepovich T.; Pontoriero A.; Russo M.; Sanchez Loria J.; Tuduri E.
	hCoV-19/Argentina/INEI118610/2022	EPI_ISL_9861119	2022-01-23	Argentina	BA.1.1	Avaro M.; Baumeister E.; Benedetti E.; Campos J.; Cisterna D.; Dattero ME; De Belder D.; Haim MS.; Lorenzo =.; Molina V.; Perandones C.; Poklepovich T.; Pontoriero A.; Russo M.; Sanchez Loria J.; Tuduri E.
	hCoV-19/Argentina/INEI118611/2022	EPI_ISL_9861120	2022-01-23	Argentina	BA.1.1	Avaro M.; Baumeister E.; Benedetti E.; Campos J.; Cisterna D.; Dattero ME; De Belder D.; Haim MS.; Lorenzo =.; Molina V.; Perandones C.; Poklepovich T.; Pontoriero A.; Russo M.; Sanchez Loria J.; Tuduri E.
	hCoV-19/Argentina/INEI118616/2022	EPI_ISL_9861124	2022-01-23	Argentina	BA.1.1	Avaro M.; Baumeister E.; Benedetti E.; Campos J.; Cisterna D.; Dattero ME; De Belder D.; Haim MS.; Lorenzo =.; Molina V.; Perandones C.; Poklepovich T.; Pontoriero A.; Russo M.; Sanchez Loria J.; Tuduri E.
	hCoV-19/Argentina/INEI118687/2022	EPI_ISL_9861148	2022-01-23	Argentina	BA.1.1	Avaro M.; Baumeister E.; Benedetti E.; Campos J.; Cisterna D.; Dattero ME; De Belder D.; Haim MS.; Lorenzo =.; Molina V.; Perandones C.; Poklepovich T.; Pontoriero A.; Russo M.; Sanchez Loria J.; Tuduri E.
	hCoV-19/Argentina/INEI118688/2022	EPI_ISL_9861149	2022-01-23	Argentina	BA.1.1	Avaro M.; Baumeister E.; Benedetti E.; Campos J.; Cisterna D.; Dattero ME; De Belder D.; Haim MS.; Lorenzo =.; Molina V.; Perandones C.; Poklepovich T.; Pontoriero A.; Russo M.; Sanchez Loria J.; Tuduri E.
	hCoV-19/Argentina/INEI118712/2022	EPI_ISL_9861163	2022-01-23	Argentina	BA.1.1	Avaro M.; Baumeister E.; Benedetti E.; Campos J.; Cisterna D.; Dattero ME; De Belder D.; Haim MS.; Lorenzo =.; Molina V.; Perandones C.; Poklepovich T.; Pontoriero A.; Russo M.; Sanchez Loria J.; Tuduri E.
	hCoV-19/Argentina/INEI118713/2022	EPI_ISL_9861164	2022-01-23	Argentina	BA.1.1	Avaro M.; Baumeister E.; Benedetti E.; Campos J.; Cisterna D.; Dattero ME; De Belder D.; Haim MS.; Lorenzo =.; Molina V.; Perandones C.; Poklepovich T.; Pontoriero A.; Russo M.; Sanchez Loria J.; Tuduri E.
	hCoV-19/Argentina/INEI118725/2022	EPI_ISL_9861168	2022-01-23	Argentina	BA.1.1	Avaro M.; Baumeister E.; Benedetti E.; Campos J.; Cisterna D.; Dattero ME; De Belder D.; Haim MS.; Lorenzo =.; Molina V.; Perandones C.; Poklepovich T.; Pontoriero A.; Russo M.; Sanchez Loria J.; Tuduri E.
	hCoV-19/Argentina/INEI119052/2022	EPI_ISL_10080910	2022-01-23	Argentina	BA.1.1	AF; Amadio; C; Eberhardt; G; Irazoqui; JM; MF; Mugna; Ojeda; Pastor; Rompato; V
	hCoV-19/Argentina/INEI119057/2022	EPI_ISL_10080915	2022-01-23	Argentina	BA.1.1	Barbas, G.; Castro, G.; Debat, H.; F.D.; Fernández; Goya, S.; Lucca, A.; M.B.; Marquez, N.; Pisano; Re, V.; Sicilia, P.; Zeballos, M.
	hCoV-19/Argentina/PAIS-G0880/2022	EPI_ISL_9861311	2022-01-23	Argentina	BA.1.1	Avaro M.; Baumeister E.; Benedetti E.; Campos J.; Cisterna D.; Dattero ME; De Belder D.; Haim MS.; Lorenzo F.; Molina V.; Perandones C.; Poklepovich T.; Pontoriero A.; Russo M.; Sanchez Loria J.; Tuduri E.
	hCoV-19/Argentina/INEI118391/2022	EPI_ISL_9571459	2022-01-24	Argentina	BA.1.1	Avaro M.; Baumeister E.; Benedetti E.; Campos J.; Cisterna D.; Dattero ME; De Belder D.; Haim MS.; Lorenzo =.; Molina V.; Perandones C.; Poklepovich T.; Pontoriero A.; Russo M.; Sanchez Loria J.; Tuduri E.
	hCoV-19/Argentina/INEI118472/2022	EPI_ISL_9571498	2022-01-24	Argentina	BA.1.1	Avaro M.; Baumeister E.; Benedetti E.; Campos J.; Cisterna D.; Dattero ME; De Belder D.; Haim MS.; Lorenzo =.; Molina V.; Perandones C.; Poklepovich T.; Pontoriero A.; Russo M.; Sanchez Loria J.; Tuduri E.
	hCoV-19/Argentina/INEI118473/2022	EPI_ISL_9571499	2022-01-24	Argentina	BA.1.1	Avaro M.; Baumeister E.; Benedetti E.; Campos J.; Cisterna D.; Dattero ME; De Belder D.; Haim MS.; Lorenzo =.; Molina V.; Perandones C.; Poklepovich T.; Pontoriero A.; Russo M.; Sanchez Loria J.; Tuduri E.
	hCoV-19/Argentina/INEI118474/2022	EPI_ISL_9571500	2022-01-24	Argentina	BA.1	Avaro M.; Baumeister E.; Benedetti E.; Campos J.; Cisterna D.; Dattero ME; De Belder D.; Haim MS.; Lorenzo =.; Molina V.; Perandones C.; Poklepovich T.; Pontoriero A.; Russo M.; Sanchez Loria J.; Tuduri E.
	hCoV-19/Argentina/INEI118476/2022	EPI_ISL_9571501	2022-01-24	Argentina	BA.1	Avaro M.; Baumeister E.; Benedetti E.; Campos J.; Cisterna D.; Dattero ME; De Belder D.; Haim MS.; Lorenzo =.; Molina V.; Perandones C.; Poklepovich T.; Pontoriero A.; Russo M.; Sanchez Loria J.; Tuduri E.
	hCoV-19/Argentina/INEI118478/2022	EPI_ISL_9571502	2022-01-24	Argentina	BA.1.1	Avaro M.; Baumeister E.; Benedetti E.; Campos J.; Cisterna D.; Dattero ME; De Belder D.; Haim MS.; Lorenzo =.; Molina V.; Perandones C.; Poklepovich T.; Pontoriero A.; Russo M.; Sanchez Loria J.; Tuduri E.
	hCoV-19/Argentina/INEI118480/2022	EPI_ISL_9571503	2022-01-24	Argentina	BA.1	Avaro M.; Baumeister E.; Benedetti E.; Campos J.; Cisterna D.; Dattero ME; De Belder D.; Haim MS.; Lorenzo =.; Molina V.; Perandones C.; Poklepovich T.; Pontoriero A.; Russo M.; Sanchez Loria J.; Tuduri E.
	hCoV-19/Argentina/INEI118482/2022	EPI_ISL_9571504	2022-01-24	Argentina	BA.1.1	Avaro M.; Baumeister E.; Benedetti E.; Campos J.; Cisterna D.; Dattero ME; De Belder D.; Haim MS.; Lorenzo =.; Molina V.; Perandones C.; Poklepovich T.; Pontoriero A.; Russo M.; Sanchez Loria J.; Tuduri E.
	hCoV-19/Argentina/INEI118485/2022	EPI_ISL_9571505	2022-01-24	Argentina	BA.1.1	Avaro M.; Baumeister E.; Benedetti E.; Campos J.; Cisterna D.; Dattero ME; De Belder D.; Haim MS.; Lorenzo =.; Molina V.; Perandones C.; Poklepovich T.; Pontoriero A.; Russo M.; Sanchez Loria J.; Tuduri E.
	hCoV-19/Argentina/INEI118643/2022	EPI_ISL_9861125	2022-01-24	Argentina	BA.1.1	Avaro M.; Baumeister E.; Benedetti E.; Campos J.; Cisterna D.; Dattero ME; De Belder D.; Haim MS.; Lorenzo =.; Molina V.; Perandones C.; Poklepovich T.; Pontoriero A.; Russo M.; Sanchez Loria J.; Tuduri E.
	hCoV-19/Argentina/INEI118644/2022	EPI_ISL_9861126	2022-01-24	Argentina	BA.1.1	Avaro M.; Baumeister E.; Benedetti E.; Campos J.; Cisterna D.; Dattero ME; De Belder D.; Haim MS.; Lorenzo =.; Molina V.; Perandones C.; Poklepovich T.; Pontoriero A.; Russo M.; Sanchez Loria J.; Tuduri E.
	hCoV-19/Argentina/INEI118646/2022	EPI_ISL_9861127	2022-01-24	Argentina	BA.1.1	Avaro M.; Baumeister E.; Benedetti E.; Campos J.; Cisterna D.; Dattero ME; De Belder D.; Haim MS.; Lorenzo =.; Molina V.; Perandones C.; Poklepovich T.; Pontoriero A.; Russo M.; Sanchez Loria J.; Tuduri E.
	hCoV-19/Argentina/INEI118689/2022	EPI_ISL_9861150	2022-01-24	Argentina	BA.1.1	Avaro M.; Baumeister E.; Benedetti E.; Campos J.; Cisterna D.; Dattero ME; De Belder D.; Haim MS.; Lorenzo =.; Molina V.; Perandones C.; Poklepovich T.; Pontoriero A.; Russo M.; Sanchez Loria J.; Tuduri E.
	hCoV-19/Argentina/INEI118690/2022	EPI_ISL_9861151	2022-01-24	Argentina	BA.1.1	Avaro M.; Baumeister E.; Benedetti E.; Campos J.; Cisterna D.; Dattero ME; De Belder D.; Haim MS.; Lorenzo =.; Molina V.; Perandones C.; Poklepovich T.; Pontoriero A.; Russo M.; Sanchez Loria J.; Tuduri E.
	hCoV-19/Argentina/INEI118691/2022	EPI_ISL_9861152	2022-01-24	Argentina	BA.1.1	Avaro M.; Baumeister E.; Benedetti E.; Campos J.; Cisterna D.; Dattero ME; De Belder D.; Haim MS.; Lorenzo =.; Molina V.; Perandones C.; Poklepovich T.; Pontoriero A.; Russo M.; Sanchez Loria J.; Tuduri E.
	hCoV-19/Argentina/INEI118727/2022	EPI_ISL_9861170	2022-01-24	Argentina	BA.1.1	Avaro M.; Baumeister E.; Benedetti E.; Campos J.; Cisterna D.; Dattero ME; De Belder D.; Haim MS.; Lorenzo =.; Molina V.; Perandones C.; Poklepovich T.; Pontoriero A.; Russo M.; Sanchez Loria J.; Tuduri E.
	hCoV-19/Argentina/INEI118772/2022	EPI_ISL_9861195	2022-01-24	Argentina	BA.1	Avaro M.; Baumeister E.; Benedetti E.; Campos J.; Cisterna D.; Dattero ME; De Belder D.; Haim MS.; Lorenzo =.; Molina V.; Perandones C.; Poklepovich T.; Pontoriero A.; Russo M.; Sanchez Loria J.; Tuduri E.
	hCoV-19/Argentina/INEI118775/2022	EPI_ISL_9861197	2022-01-24	Argentina	BA.1	Avaro M.; Baumeister E.; Benedetti E.; Campos J.; Cisterna D.; Dattero ME; De Belder D.; Haim MS.; Lorenzo =.; Molina V.; Perandones C.; Poklepovich T.; Pontoriero A.; Russo M.; Sanchez Loria J.; Tuduri E.
	hCoV-19/Argentina/INEI118952/2022	EPI_ISL_10080862	2022-01-24	Argentina	BA.1.1	AF; Aliprandi; Amadio; D; Eberhardt; Irazoqui; Isaia C; JF; JM; MF; Pandolfi V; Quaranta; Soratti R
	hCoV-19/Argentina/INEI118954/2022	EPI_ISL_10080863	2022-01-24	Argentina	BA.1.1	AF; Aliprandi; Amadio; D; Eberhardt; Irazoqui; Isaia C; JF; JM; MF; Pandolfi V; Quaranta; Soratti R
	hCoV-19/Argentina/INEI119064/2022	EPI_ISL_10080922	2022-01-24	Argentina	BA.1.1	Barbas, G.; Castro, G.; Debat, H.; F.D.; Fernández; Goya, S.; Lucca, A.; M.B.; Marquez, N.; Pisano; Re, V.; Sicilia, P.; Zeballos, M.
	hCoV-19/Argentina/INEI119143/2022	EPI_ISL_10252631	2022-01-24	Argentina	BA.1	Barbas, G.; Castro, G.; Debat, H.; F.D.; Fernández; Goya, S.; Lucca, A.; M.B.; Marquez, N.; Pisano; Re, V.; Sicilia, P.; Zeballos, M.
	hCoV-19/Argentina/INEI119146/2022	EPI_ISL_10252632	2022-01-24	Argentina	BA.1.1	Barbas, G.; Castro, G.; Debat, H.; F.D.; Fernández; Goya, S.; Lucca, A.; M.B.; Marquez, N.; Pisano; Re, V.; Sicilia, P.; Zeballos, M.
	hCoV-19/Argentina/INEI119147/2022	EPI_ISL_10252633	2022-01-24	Argentina	BA.1	Barbas, G.; Castro, G.; Debat, H.; F.D.; Fernández; Goya, S.; Lucca, A.; M.B.; Marquez, N.; Pisano; Re, V.; Sicilia, P.; Zeballos, M.
	hCoV-19/Argentina/INEI119149/2022	EPI_ISL_10252634	2022-01-24	Argentina	BA.1.1	Barbas, G.; Castro, G.; Debat, H.; F.D.; Fernández; Goya, S.; Lucca, A.; M.B.; Marquez, N.; Pisano; Re, V.; Sicilia, P.; Zeballos, M.
	hCoV-19/Argentina/INEI119151/2022	EPI_ISL_10252635	2022-01-24	Argentina	BA.1.1	Barbas, G.; Castro, G.; Debat, H.; F.D.; Fernández; Goya, S.; Lucca, A.; M.B.; Marquez, N.; Pisano; Re, V.; Sicilia, P.; Zeballos, M.
	hCoV-19/Argentina/INEI119152/2022	EPI_ISL_10252636	2022-01-24	Argentina	BA.1	Barbas, G.; Castro, G.; Debat, H.; F.D.; Fernández; Goya, S.; Lucca, A.; M.B.; Marquez, N.; Pisano; Re, V.; Sicilia, P.; Zeballos, M.
	hCoV-19/Argentina/INEI119153/2022	EPI_ISL_10252637	2022-01-24	Argentina	BA.1.1	Barbas, G.; Castro, G.; Debat, H.; F.D.; Fernández; Goya, S.; Lucca, A.; M.B.; Marquez, N.; Pisano; Re, V.; Sicilia, P.; Zeballos, M.
	hCoV-19/Argentina/INEI119154/2022	EPI_ISL_10252639	2022-01-24	Argentina	BA.1.1	Barbas, G.; Castro, G.; Debat, H.; F.D.; Fernández; Goya, S.; Lucca, A.; M.B.; Marquez, N.; Pisano; Re, V.; Sicilia, P.; Zeballos, M.
	hCoV-19/Argentina/INEI119155/2022	EPI_ISL_10252640	2022-01-24	Argentina	BA.1.1	Barbas, G.; Castro, G.; Debat, H.; F.D.; Fernández; Goya, S.; Lucca, A.; M.B.; Marquez, N.; Pisano; Re, V.; Sicilia, P.; Zeballos, M.
	hCoV-19/Argentina/INEI119158/2022	EPI_ISL_10252641	2022-01-24	Argentina	BA.1.1	Barbas, G.; Castro, G.; Debat, H.; F.D.; Fernández; Goya, S.; Lucca, A.; M.B.; Marquez, N.; Pisano; Re, V.; Sicilia, P.; Zeballos, M.
	hCoV-19/Argentina/INEI119159/2022	EPI_ISL_10252642	2022-01-24	Argentina	BA.1.1	Barbas, G.; Castro, G.; Debat, H.; F.D.; Fernández; Goya, S.; Lucca, A.; M.B.; Marquez, N.; Pisano; Re, V.; Sicilia, P.; Zeballos, M.
	hCoV-19/Argentina/INEI119160/2022	EPI_ISL_10252643	2022-01-24	Argentina	BA.1.1	Barbas, G.; Castro, G.; Debat, H.; F.D.; Fernández; Goya, S.; Lucca, A.; M.B.; Marquez, N.; Pisano; Re, V.; Sicilia, P.; Zeballos, M.
	hCoV-19/Argentina/INEI119161/2022	EPI_ISL_10252644	2022-01-24	Argentina	BA.1	Barbas, G.; Castro, G.; Debat, H.; F.D.; Fernández; Goya, S.; Lucca, A.; M.B.; Marquez, N.; Pisano; Re, V.; Sicilia, P.; Zeballos, M.
	hCoV-19/Argentina/INEI119162/2022	EPI_ISL_10252645	2022-01-24	Argentina	BA.1.1	Barbas, G.; Castro, G.; Debat, H.; F.D.; Fernández; Goya, S.; Lucca, A.; M.B.; Marquez, N.; Pisano; Re, V.; Sicilia, P.; Zeballos, M.
	hCoV-19/Argentina/PAIS-G0888/2022	EPI_ISL_9861319	2022-01-24	Argentina	BA.1	Avaro M.; Baumeister E.; Benedetti E.; Campos J.; Cisterna D.; Dattero ME; De Belder D.; Haim MS.; Lorenzo F.; Molina V.; Perandones C.; Poklepovich T.; Pontoriero A.; Russo M.; Sanchez Loria J.; Tuduri E.
	hCoV-19/Argentina/PAIS-J00164/2022	EPI_ISL_9861337	2022-01-24	Argentina	BA.1.1	Avaro M.; Baumeister E.; Benedetti E.; Campos J.; Cisterna D.; Dattero ME; De Belder D.; Haim MS.; Lorenzo F.; Molina V.; Perandones C.; Poklepovich T.; Pontoriero A.; Russo M.; Sanchez Loria J.; Tuduri E.
	hCoV-19/Argentina/PAIS-J00171/2022	EPI_ISL_9861338	2022-01-24	Argentina	BA.1.1	Bettina Brusés; Florencia Vallejos Schulze; Griselda Oria; Horacio Lucero.; Javier Mussin; Laura Formichelli; María Delia Foussal; Melina Lorenzini Campos; Raúl Maximiliano Acevedo
	hCoV-19/Argentina/INEI118390/2022	EPI_ISL_9571458	2022-01-25	Argentina	BA.1.1	Avaro M.; Baumeister E.; Benedetti E.; Campos J.; Cisterna D.; Dattero ME; De Belder D.; Haim MS.; Lorenzo =.; Molina V.; Perandones C.; Poklepovich T.; Pontoriero A.; Russo M.; Sanchez Loria J.; Tuduri E.
	hCoV-19/Argentina/INEI118649/2022	EPI_ISL_9861128	2022-01-25	Argentina	BA.1	Avaro M.; Baumeister E.; Benedetti E.; Campos J.; Cisterna D.; Dattero ME; De Belder D.; Haim MS.; Lorenzo =.; Molina V.; Perandones C.; Poklepovich T.; Pontoriero A.; Russo M.; Sanchez Loria J.; Tuduri E.
	hCoV-19/Argentina/INEI118650/2022	EPI_ISL_9861129	2022-01-25	Argentina	BA.1.1	Avaro M.; Baumeister E.; Benedetti E.; Campos J.; Cisterna D.; Dattero ME; De Belder D.; Haim MS.; Lorenzo =.; Molina V.; Perandones C.; Poklepovich T.; Pontoriero A.; Russo M.; Sanchez Loria J.; Tuduri E.
	hCoV-19/Argentina/INEI118654/2022	EPI_ISL_9861130	2022-01-25	Argentina	BA.1.1	Avaro M.; Baumeister E.; Benedetti E.; Campos J.; Cisterna D.; Dattero ME; De Belder D.; Haim MS.; Lorenzo =.; Molina V.; Perandones C.; Poklepovich T.; Pontoriero A.; Russo M.; Sanchez Loria J.; Tuduri E.
	hCoV-19/Argentina/INEI118656/2022	EPI_ISL_9861131	2022-01-25	Argentina	BA.1.1	Avaro M.; Baumeister E.; Benedetti E.; Campos J.; Cisterna D.; Dattero ME; De Belder D.; Haim MS.; Lorenzo =.; Molina V.; Perandones C.; Poklepovich T.; Pontoriero A.; Russo M.; Sanchez Loria J.; Tuduri E.
	hCoV-19/Argentina/INEI118657/2022	EPI_ISL_9861132	2022-01-25	Argentina	BA.1.1	Avaro M.; Baumeister E.; Benedetti E.; Campos J.; Cisterna D.; Dattero ME; De Belder D.; Haim MS.; Lorenzo =.; Molina V.; Perandones C.; Poklepovich T.; Pontoriero A.; Russo M.; Sanchez Loria J.; Tuduri E.
	hCoV-19/Argentina/INEI118658/2022	EPI_ISL_9861133	2022-01-25	Argentina	BA.1	Avaro M.; Baumeister E.; Benedetti E.; Campos J.; Cisterna D.; Dattero ME; De Belder D.; Haim MS.; Lorenzo =.; Molina V.; Perandones C.; Poklepovich T.; Pontoriero A.; Russo M.; Sanchez Loria J.; Tuduri E.
	hCoV-19/Argentina/INEI118659/2022	EPI_ISL_9861134	2022-01-25	Argentina	BA.1.1	Avaro M.; Baumeister E.; Benedetti E.; Campos J.; Cisterna D.; Dattero ME; De Belder D.; Haim MS.; Lorenzo =.; Molina V.; Perandones C.; Poklepovich T.; Pontoriero A.; Russo M.; Sanchez Loria J.; Tuduri E.
	hCoV-19/Argentina/INEI118660/2022	EPI_ISL_9861135	2022-01-25	Argentina	BA.1	Avaro M.; Baumeister E.; Benedetti E.; Campos J.; Cisterna D.; Dattero ME; De Belder D.; Haim MS.; Lorenzo =.; Molina V.; Perandones C.; Poklepovich T.; Pontoriero A.; Russo M.; Sanchez Loria J.; Tuduri E.
	hCoV-19/Argentina/INEI118661/2022	EPI_ISL_9861136	2022-01-25	Argentina	BA.1	Avaro M.; Baumeister E.; Benedetti E.; Campos J.; Cisterna D.; Dattero ME; De Belder D.; Haim MS.; Lorenzo =.; Molina V.; Perandones C.; Poklepovich T.; Pontoriero A.; Russo M.; Sanchez Loria J.; Tuduri E.
	hCoV-19/Argentina/INEI118664/2022	EPI_ISL_9861137	2022-01-25	Argentina	BA.1	Avaro M.; Baumeister E.; Benedetti E.; Campos J.; Cisterna D.; Dattero ME; De Belder D.; Haim MS.; Lorenzo =.; Molina V.; Perandones C.; Poklepovich T.; Pontoriero A.; Russo M.; Sanchez Loria J.; Tuduri E.
	hCoV-19/Argentina/INEI118665/2022	EPI_ISL_9861138	2022-01-25	Argentina	BA.1.1	Avaro M.; Baumeister E.; Benedetti E.; Campos J.; Cisterna D.; Dattero ME; De Belder D.; Haim MS.; Lorenzo =.; Molina V.; Perandones C.; Poklepovich T.; Pontoriero A.; Russo M.; Sanchez Loria J.; Tuduri E.
	hCoV-19/Argentina/INEI118666/2022	EPI_ISL_9861139	2022-01-25	Argentina	BA.1	Avaro M.; Baumeister E.; Benedetti E.; Campos J.; Cisterna D.; Dattero ME; De Belder D.; Haim MS.; Lorenzo =.; Molina V.; Perandones C.; Poklepovich T.; Pontoriero A.; Russo M.; Sanchez Loria J.; Tuduri E.
	hCoV-19/Argentina/INEI118668/2022	EPI_ISL_9861140	2022-01-25	Argentina	BA.1	Avaro M.; Baumeister E.; Benedetti E.; Campos J.; Cisterna D.; Dattero ME; De Belder D.; Haim MS.; Lorenzo =.; Molina V.; Perandones C.; Poklepovich T.; Pontoriero A.; Russo M.; Sanchez Loria J.; Tuduri E.
	hCoV-19/Argentina/INEI118670/2022	EPI_ISL_9861141	2022-01-25	Argentina	BA.1	Avaro M.; Baumeister E.; Benedetti E.; Campos J.; Cisterna D.; Dattero ME; De Belder D.; Haim MS.; Lorenzo =.; Molina V.; Perandones C.; Poklepovich T.; Pontoriero A.; Russo M.; Sanchez Loria J.; Tuduri E.
	hCoV-19/Argentina/INEI118674/2022	EPI_ISL_9861143	2022-01-25	Argentina	BA.1	Avaro M.; Baumeister E.; Benedetti E.; Campos J.; Cisterna D.; Dattero ME; De Belder D.; Haim MS.; Lorenzo =.; Molina V.; Perandones C.; Poklepovich T.; Pontoriero A.; Russo M.; Sanchez Loria J.; Tuduri E.
	hCoV-19/Argentina/INEI118770/2022	EPI_ISL_9861194	2022-01-25	Argentina	BA.1	Avaro M.; Baumeister E.; Benedetti E.; Campos J.; Cisterna D.; Dattero ME; De Belder D.; Haim MS.; Lorenzo =.; Molina V.; Perandones C.; Poklepovich T.; Pontoriero A.; Russo M.; Sanchez Loria J.; Tuduri E.
	hCoV-19/Argentina/INEI118774/2022	EPI_ISL_9861196	2022-01-25	Argentina	BA.1.1	Avaro M.; Baumeister E.; Benedetti E.; Campos J.; Cisterna D.; Dattero ME; De Belder D.; Haim MS.; Lorenzo =.; Molina V.; Perandones C.; Poklepovich T.; Pontoriero A.; Russo M.; Sanchez Loria J.; Tuduri E.
	hCoV-19/Argentina/INEI118932/2022	EPI_ISL_9861273	2022-01-25	Argentina	BA.1.1	Avaro M.; Baumeister E.; Benedetti E.; Campos J.; Cisterna D.; Dattero ME; De Belder D.; Haim MS.; Lorenzo =.; Molina V.; Perandones C.; Poklepovich T.; Pontoriero A.; Russo M.; Sanchez Loria J.; Tuduri E.
	hCoV-19/Argentina/INEI118936/2022	EPI_ISL_10080856	2022-01-25	Argentina	BA.1.1	Andrea Carolina Piedrabuena; Bettina Brusés; Diana Pérez Quintana; Gabriela Jurasek; Griselda Oria; Horacio Lucero.; Javier Mussin; Laura Formichelli; Mayra Mendoza; Melina Lorenzini Campos; Raúl Maximiliano Acevedo
	hCoV-19/Argentina/INEI119053/2022	EPI_ISL_10080911	2022-01-25	Argentina	BA.1.1	Barbas, G.; Castro, G.; Debat, H.; F.D.; Fernández; Goya, S.; Lucca, A.; M.B.; Marquez, N.; Pisano; Re, V.; Sicilia, P.; Zeballos, M.
	hCoV-19/Argentina/INEI119096/2022	EPI_ISL_10080943	2022-01-25	Argentina	BA.1.1	Barbas, G.; Castro, G.; Debat, H.; F.D.; Fernández; Goya, S.; Lucca, A.; M.B.; Marquez, N.; Pisano; Re, V.; Sicilia, P.; Zeballos, M.
	hCoV-19/Argentina/INEI119097/2022	EPI_ISL_10080944	2022-01-25	Argentina	BA.1.1	Barbas, G.; Castro, G.; Debat, H.; F.D.; Fernández; Goya, S.; Lucca, A.; M.B.; Marquez, N.; Pisano; Re, V.; Sicilia, P.; Zeballos, M.
	hCoV-19/Argentina/INEI119100/2022	EPI_ISL_10080945	2022-01-25	Argentina	BA.1	Barbas, G.; Castro, G.; Debat, H.; F.D.; Fernández; Goya, S.; Lucca, A.; M.B.; Marquez, N.; Pisano; Re, V.; Sicilia, P.; Zeballos, M.
	hCoV-19/Argentina/INEI119164/2022	EPI_ISL_10252646	2022-01-25	Argentina	BA.1.1	Barbas, G.; Castro, G.; Debat, H.; F.D.; Fernández; Goya, S.; Lucca, A.; M.B.; Marquez, N.; Pisano; Re, V.; Sicilia, P.; Zeballos, M.
	hCoV-19/Argentina/INEI119165/2022	EPI_ISL_10252647	2022-01-25	Argentina	BA.1.1	Barbas, G.; Castro, G.; Debat, H.; F.D.; Fernández; Goya, S.; Lucca, A.; M.B.; Marquez, N.; Pisano; Re, V.; Sicilia, P.; Zeballos, M.
	hCoV-19/Argentina/INEI119166/2022	EPI_ISL_10252648	2022-01-25	Argentina	BA.1	Barbas, G.; Castro, G.; Debat, H.; F.D.; Fernández; Goya, S.; Lucca, A.; M.B.; Marquez, N.; Pisano; Re, V.; Sicilia, P.; Zeballos, M.
	hCoV-19/Argentina/INEI119167/2022	EPI_ISL_10252649	2022-01-25	Argentina	BA.1.1	Barbas, G.; Castro, G.; Debat, H.; F.D.; Fernández; Goya, S.; Lucca, A.; M.B.; Marquez, N.; Pisano; Re, V.; Sicilia, P.; Zeballos, M.
	hCoV-19/Argentina/INEI119168/2021	EPI_ISL_10252650	2022-01-25	Argentina	BA.1	Barbas, G.; Castro, G.; Debat, H.; F.D.; Fernández; Goya, S.; Lucca, A.; M.B.; Marquez, N.; Pisano; Re, V.; Sicilia, P.; Zeballos, M.
	hCoV-19/Argentina/INEI119169/2021	EPI_ISL_10252651	2022-01-25	Argentina	BA.1.1	Barbas, G.; Castro, G.; Debat, H.; F.D.; Fernández; Goya, S.; Lucca, A.; M.B.; Marquez, N.; Pisano; Re, V.; Sicilia, P.; Zeballos, M.
	hCoV-19/Argentina/INEI119170/2021	EPI_ISL_10252652	2022-01-25	Argentina	BA.1	Barbas, G.; Castro, G.; Debat, H.; F.D.; Fernández; Goya, S.; Lucca, A.; M.B.; Marquez, N.; Pisano; Re, V.; Sicilia, P.; Zeballos, M.
	hCoV-19/Argentina/INEI119171/2022	EPI_ISL_10252653	2022-01-25	Argentina	BA.1.1	Barbas, G.; Castro, G.; Debat, H.; F.D.; Fernández; Goya, S.; Lucca, A.; M.B.; Marquez, N.; Pisano; Re, V.; Sicilia, P.; Zeballos, M.
	hCoV-19/Argentina/INEI119173/2022	EPI_ISL_10252654	2022-01-25	Argentina	BA.1.1	Barbas, G.; Castro, G.; Debat, H.; F.D.; Fernández; Goya, S.; Lucca, A.; M.B.; Marquez, N.; Pisano; Re, V.; Sicilia, P.; Zeballos, M.
	hCoV-19/Argentina/INEI119174/2022	EPI_ISL_10252655	2022-01-25	Argentina	BA.1.1	Barbas, G.; Castro, G.; Debat, H.; F.D.; Fernández; Goya, S.; Lucca, A.; M.B.; Marquez, N.; Pisano; Re, V.; Sicilia, P.; Zeballos, M.
	hCoV-19/Argentina/PAIS-G0845/2022	EPI_ISL_9861278	2022-01-25	Argentina	BA.1.1	Avaro M.; Baumeister E.; Benedetti E.; Campos J.; Cisterna D.; Dattero ME; De Belder D.; Haim MS.; Lorenzo F.; Molina V.; Perandones C.; Poklepovich T.; Pontoriero A.; Russo M.; Sanchez Loria J.; Tuduri E.
	hCoV-19/Argentina/PAIS-G0872/2022	EPI_ISL_9861303	2022-01-25	Argentina	BA.1.1	Avaro M.; Baumeister E.; Benedetti E.; Campos J.; Cisterna D.; Dattero ME; De Belder D.; Haim MS.; Lorenzo F.; Molina V.; Perandones C.; Poklepovich T.; Pontoriero A.; Russo M.; Sanchez Loria J.; Tuduri E.
	hCoV-19/Argentina/PAIS-G0896/2022	EPI_ISL_9861328	2022-01-25	Argentina	BA.1.1	Avaro M.; Baumeister E.; Benedetti E.; Campos J.; Cisterna D.; Dattero ME; De Belder D.; Haim MS.; Lorenzo F.; Molina V.; Perandones C.; Poklepovich T.; Pontoriero A.; Russo M.; Sanchez Loria J.; Tuduri E.
	hCoV-19/Argentina/PAIS-G0897/2022	EPI_ISL_9861329	2022-01-25	Argentina	BA.1.1	Avaro M.; Baumeister E.; Benedetti E.; Campos J.; Cisterna D.; Dattero ME; De Belder D.; Haim MS.; Lorenzo F.; Molina V.; Perandones C.; Poklepovich T.; Pontoriero A.; Russo M.; Sanchez Loria J.; Tuduri E.
	hCoV-19/Argentina/PAIS-G0898/2022	EPI_ISL_9861330	2022-01-25	Argentina	BA.1	Avaro M.; Baumeister E.; Benedetti E.; Campos J.; Cisterna D.; Dattero ME; De Belder D.; Haim MS.; Lorenzo F.; Molina V.; Perandones C.; Poklepovich T.; Pontoriero A.; Russo M.; Sanchez Loria J.; Tuduri E.
	hCoV-19/Argentina/INEI118673/2022	EPI_ISL_9861142	2022-01-26	Argentina	BA.1	Avaro M.; Baumeister E.; Benedetti E.; Campos J.; Cisterna D.; Dattero ME; De Belder D.; Haim MS.; Lorenzo =.; Molina V.; Perandones C.; Poklepovich T.; Pontoriero A.; Russo M.; Sanchez Loria J.; Tuduri E.
	hCoV-19/Argentina/INEI118677/2022	EPI_ISL_9861144	2022-01-26	Argentina	BA.1.1	Avaro M.; Baumeister E.; Benedetti E.; Campos J.; Cisterna D.; Dattero ME; De Belder D.; Haim MS.; Lorenzo =.; Molina V.; Perandones C.; Poklepovich T.; Pontoriero A.; Russo M.; Sanchez Loria J.; Tuduri E.
	hCoV-19/Argentina/INEI118682/2022	EPI_ISL_9861146	2022-01-26	Argentina	BA.1.1	Avaro M.; Baumeister E.; Benedetti E.; Campos J.; Cisterna D.; Dattero ME; De Belder D.; Haim MS.; Lorenzo =.; Molina V.; Perandones C.; Poklepovich T.; Pontoriero A.; Russo M.; Sanchez Loria J.; Tuduri E.
	hCoV-19/Argentina/INEI118684/2022	EPI_ISL_9861147	2022-01-26	Argentina	BA.1	Avaro M.; Baumeister E.; Benedetti E.; Campos J.; Cisterna D.; Dattero ME; De Belder D.; Haim MS.; Lorenzo =.; Molina V.; Perandones C.; Poklepovich T.; Pontoriero A.; Russo M.; Sanchez Loria J.; Tuduri E.
	hCoV-19/Argentina/INEI118692/2022	EPI_ISL_9861153	2022-01-26	Argentina	BA.1.1	Avaro M.; Baumeister E.; Benedetti E.; Campos J.; Cisterna D.; Dattero ME; De Belder D.; Haim MS.; Lorenzo =.; Molina V.; Perandones C.; Poklepovich T.; Pontoriero A.; Russo M.; Sanchez Loria J.; Tuduri E.
	hCoV-19/Argentina/INEI118693/2022	EPI_ISL_9861154	2022-01-26	Argentina	BA.1.1	Avaro M.; Baumeister E.; Benedetti E.; Campos J.; Cisterna D.; Dattero ME; De Belder D.; Haim MS.; Lorenzo =.; Molina V.; Perandones C.; Poklepovich T.; Pontoriero A.; Russo M.; Sanchez Loria J.; Tuduri E.
	hCoV-19/Argentina/INEI118694/2022	EPI_ISL_9861155	2022-01-26	Argentina	BA.1.1	Avaro M.; Baumeister E.; Benedetti E.; Campos J.; Cisterna D.; Dattero ME; De Belder D.; Haim MS.; Lorenzo =.; Molina V.; Perandones C.; Poklepovich T.; Pontoriero A.; Russo M.; Sanchez Loria J.; Tuduri E.
	hCoV-19/Argentina/INEI118759/2022	EPI_ISL_9861189	2022-01-26	Argentina	BA.1	Avaro M.; Baumeister E.; Benedetti E.; Campos J.; Cisterna D.; Dattero ME; De Belder D.; Haim MS.; Lorenzo =.; Molina V.; Perandones C.; Poklepovich T.; Pontoriero A.; Russo M.; Sanchez Loria J.; Tuduri E.
	hCoV-19/Argentina/INEI118777/2022	EPI_ISL_9861198	2022-01-26	Argentina	BA.1.1	Avaro M.; Baumeister E.; Benedetti E.; Campos J.; Cisterna D.; Dattero ME; De Belder D.; Haim MS.; Lorenzo =.; Molina V.; Perandones C.; Poklepovich T.; Pontoriero A.; Russo M.; Sanchez Loria J.; Tuduri E.
	hCoV-19/Argentina/INEI118940/2022	EPI_ISL_10080857	2022-01-26	Argentina	BA.1	AF; Aliprandi; Amadio; D; Eberhardt; Irazoqui; Isaia C; JF; JM; MF; Pandolfi V; Quaranta; Soratti R
	hCoV-19/Argentina/INEI119054/2022	EPI_ISL_10080912	2022-01-26	Argentina	BA.1.1	Barbas, G.; Castro, G.; Debat, H.; F.D.; Fernández; Goya, S.; Lucca, A.; M.B.; Marquez, N.; Pisano; Re, V.; Sicilia, P.; Zeballos, M.
	hCoV-19/Argentina/INEI119070/2022	EPI_ISL_10080923	2022-01-26	Argentina	BA.1.1	Barbas, G.; Castro, G.; Debat, H.; F.D.; Fernández; Goya, S.; Lucca, A.; M.B.; Marquez, N.; Pisano; Re, V.; Sicilia, P.; Zeballos, M.
	hCoV-19/Argentina/INEI119071/2022	EPI_ISL_10080924	2022-01-26	Argentina	BA.1.1	Barbas, G.; Castro, G.; Debat, H.; F.D.; Fernández; Goya, S.; Lucca, A.; M.B.; Marquez, N.; Pisano; Re, V.; Sicilia, P.; Zeballos, M.
	hCoV-19/Argentina/INEI119175/2022	EPI_ISL_10252656	2022-01-26	Argentina	BA.1.1	Barbas, G.; Castro, G.; Debat, H.; F.D.; Fernández; Goya, S.; Lucca, A.; M.B.; Marquez, N.; Pisano; Re, V.; Sicilia, P.; Zeballos, M.
	hCoV-19/Argentina/INEI119176/2022	EPI_ISL_10252657	2022-01-26	Argentina	BA.1.1	Barbas, G.; Castro, G.; Debat, H.; F.D.; Fernández; Goya, S.; Lucca, A.; M.B.; Marquez, N.; Pisano; Re, V.; Sicilia, P.; Zeballos, M.
	hCoV-19/Argentina/INEI119177/2022	EPI_ISL_10252658	2022-01-26	Argentina	BA.1.1	Barbas, G.; Castro, G.; Debat, H.; F.D.; Fernández; Goya, S.; Lucca, A.; M.B.; Marquez, N.; Pisano; Re, V.; Sicilia, P.; Zeballos, M.
	hCoV-19/Argentina/INEI119179/2022	EPI_ISL_10252659	2022-01-26	Argentina	BA.1.1	Barbas, G.; Castro, G.; Debat, H.; F.D.; Fernández; Goya, S.; Lucca, A.; M.B.; Marquez, N.; Pisano; Re, V.; Sicilia, P.; Zeballos, M.
	hCoV-19/Argentina/INEI119180/2022	EPI_ISL_10252660	2022-01-26	Argentina	BA.1.1	Barbas, G.; Castro, G.; Debat, H.; F.D.; Fernández; Goya, S.; Lucca, A.; M.B.; Marquez, N.; Pisano; Re, V.; Sicilia, P.; Zeballos, M.
	hCoV-19/Argentina/INEI119182/2022	EPI_ISL_10252661	2022-01-26	Argentina	BA.1.1	Barbas, G.; Castro, G.; Debat, H.; F.D.; Fernández; Goya, S.; Lucca, A.; M.B.; Marquez, N.; Pisano; Re, V.; Sicilia, P.; Zeballos, M.
	hCoV-19/Argentina/INEI119183/2022	EPI_ISL_10252662	2022-01-26	Argentina	BA.1.1	Barbas, G.; Castro, G.; Debat, H.; F.D.; Fernández; Goya, S.; Lucca, A.; M.B.; Marquez, N.; Pisano; Re, V.; Sicilia, P.; Zeballos, M.
	hCoV-19/Argentina/INEI119184/2022	EPI_ISL_10252663	2022-01-26	Argentina	BA.1.1	Barbas, G.; Castro, G.; Debat, H.; F.D.; Fernández; Goya, S.; Lucca, A.; M.B.; Marquez, N.; Pisano; Re, V.; Sicilia, P.; Zeballos, M.
	hCoV-19/Argentina/INEI119185/2022	EPI_ISL_10252664	2022-01-26	Argentina	BA.1	Barbas, G.; Castro, G.; Debat, H.; F.D.; Fernández; Goya, S.; Lucca, A.; M.B.; Marquez, N.; Pisano; Re, V.; Sicilia, P.; Zeballos, M.
	hCoV-19/Argentina/INEI119186/2022	EPI_ISL_10252665	2022-01-26	Argentina	BA.1.1	Barbas, G.; Castro, G.; Debat, H.; F.D.; Fernández; Goya, S.; Lucca, A.; M.B.; Marquez, N.; Pisano; Re, V.; Sicilia, P.; Zeballos, M.
	hCoV-19/Argentina/PAIS-G0867/2022	EPI_ISL_9861297	2022-01-26	Argentina	BA.1.1	Avaro M.; Baumeister E.; Benedetti E.; Campos J.; Cisterna D.; Dattero ME; De Belder D.; Haim MS.; Lorenzo F.; Molina V.; Perandones C.; Poklepovich T.; Pontoriero A.; Russo M.; Sanchez Loria J.; Tuduri E.
	hCoV-19/Argentina/PAIS-G0869/2022	EPI_ISL_9861300	2022-01-26	Argentina	BA.1.1	Avaro M.; Baumeister E.; Benedetti E.; Campos J.; Cisterna D.; Dattero ME; De Belder D.; Haim MS.; Lorenzo F.; Molina V.; Perandones C.; Poklepovich T.; Pontoriero A.; Russo M.; Sanchez Loria J.; Tuduri E.
	hCoV-19/Argentina/PAIS-G0899/2022	EPI_ISL_9861332	2022-01-26	Argentina	BA.1.1	Avaro M.; Baumeister E.; Benedetti E.; Campos J.; Cisterna D.; Dattero ME; De Belder D.; Haim MS.; Lorenzo F.; Molina V.; Perandones C.; Poklepovich T.; Pontoriero A.; Russo M.; Sanchez Loria J.; Tuduri E.
	hCoV-19/Argentina/PAIS-G0900/2022	EPI_ISL_9861333	2022-01-26	Argentina	BA.1	Avaro M.; Baumeister E.; Benedetti E.; Campos J.; Cisterna D.; Dattero ME; De Belder D.; Haim MS.; Lorenzo F.; Molina V.; Perandones C.; Poklepovich T.; Pontoriero A.; Russo M.; Sanchez Loria J.; Tuduri E.
	hCoV-19/Argentina/INEI118696/2022	EPI_ISL_9861157	2022-01-27	Argentina	BA.1	Avaro M.; Baumeister E.; Benedetti E.; Campos J.; Cisterna D.; Dattero ME; De Belder D.; Haim MS.; Lorenzo =.; Molina V.; Perandones C.; Poklepovich T.; Pontoriero A.; Russo M.; Sanchez Loria J.; Tuduri E.
	hCoV-19/Argentina/INEI118763/2022	EPI_ISL_9861190	2022-01-27	Argentina	BA.1.1	Avaro M.; Baumeister E.; Benedetti E.; Campos J.; Cisterna D.; Dattero ME; De Belder D.; Haim MS.; Lorenzo =.; Molina V.; Perandones C.; Poklepovich T.; Pontoriero A.; Russo M.; Sanchez Loria J.; Tuduri E.
	hCoV-19/Argentina/INEI118764/2022	EPI_ISL_9861191	2022-01-27	Argentina	BA.1.1	Avaro M.; Baumeister E.; Benedetti E.; Campos J.; Cisterna D.; Dattero ME; De Belder D.; Haim MS.; Lorenzo =.; Molina V.; Perandones C.; Poklepovich T.; Pontoriero A.; Russo M.; Sanchez Loria J.; Tuduri E.
	hCoV-19/Argentina/INEI118765/2022	EPI_ISL_9861192	2022-01-27	Argentina	BA.1.1	Avaro M.; Baumeister E.; Benedetti E.; Campos J.; Cisterna D.; Dattero ME; De Belder D.; Haim MS.; Lorenzo =.; Molina V.; Perandones C.; Poklepovich T.; Pontoriero A.; Russo M.; Sanchez Loria J.; Tuduri E.
	hCoV-19/Argentina/INEI118766/2022	EPI_ISL_9861193	2022-01-27	Argentina	BA.1	Avaro M.; Baumeister E.; Benedetti E.; Campos J.; Cisterna D.; Dattero ME; De Belder D.; Haim MS.; Lorenzo =.; Molina V.; Perandones C.; Poklepovich T.; Pontoriero A.; Russo M.; Sanchez Loria J.; Tuduri E.
	hCoV-19/Argentina/INEI118863/2022	EPI_ISL_9861224	2022-01-27	Argentina	BA.1.1	Avaro M.; Baumeister E.; Benedetti E.; Campos J.; Cisterna D.; Dattero ME; De Belder D.; Haim MS.; Lorenzo =.; Molina V.; Perandones C.; Poklepovich T.; Pontoriero A.; Russo M.; Sanchez Loria J.; Tuduri E.
	hCoV-19/Argentina/INEI118866/2022	EPI_ISL_9861225	2022-01-27	Argentina	BA.1.1	Avaro M.; Baumeister E.; Benedetti E.; Campos J.; Cisterna D.; Dattero ME; De Belder D.; Haim MS.; Lorenzo =.; Molina V.; Perandones C.; Poklepovich T.; Pontoriero A.; Russo M.; Sanchez Loria J.; Tuduri E.
	hCoV-19/Argentina/INEI118867/2022	EPI_ISL_9861226	2022-01-27	Argentina	BA.1	Avaro M.; Baumeister E.; Benedetti E.; Campos J.; Cisterna D.; Dattero ME; De Belder D.; Haim MS.; Lorenzo =.; Molina V.; Perandones C.; Poklepovich T.; Pontoriero A.; Russo M.; Sanchez Loria J.; Tuduri E.
	hCoV-19/Argentina/INEI118868/2022	EPI_ISL_9861227	2022-01-27	Argentina	BA.1.1	Avaro M.; Baumeister E.; Benedetti E.; Campos J.; Cisterna D.; Dattero ME; De Belder D.; Haim MS.; Lorenzo =.; Molina V.; Perandones C.; Poklepovich T.; Pontoriero A.; Russo M.; Sanchez Loria J.; Tuduri E.
	hCoV-19/Argentina/INEI118869/2022	EPI_ISL_9861228	2022-01-27	Argentina	BA.1.1	Avaro M.; Baumeister E.; Benedetti E.; Campos J.; Cisterna D.; Dattero ME; De Belder D.; Haim MS.; Lorenzo =.; Molina V.; Perandones C.; Poklepovich T.; Pontoriero A.; Russo M.; Sanchez Loria J.; Tuduri E.
	hCoV-19/Argentina/INEI118956/2022	EPI_ISL_10080864	2022-01-27	Argentina	BA.1.1	AF; Aliprandi; Amadio; D; Eberhardt; Irazoqui; Isaia C; JF; JM; MF; Pandolfi V; Quaranta; Soratti R
	hCoV-19/Argentina/INEI119187/2022	EPI_ISL_10252666	2022-01-27	Argentina	BA.1	Barbas, G.; Castro, G.; Debat, H.; F.D.; Fernández; Goya, S.; Lucca, A.; M.B.; Marquez, N.; Pisano; Re, V.; Sicilia, P.; Zeballos, M.
	hCoV-19/Argentina/INEI119188/2022	EPI_ISL_10252667	2022-01-27	Argentina	BA.1.1	Barbas, G.; Castro, G.; Debat, H.; F.D.; Fernández; Goya, S.; Lucca, A.; M.B.; Marquez, N.; Pisano; Re, V.; Sicilia, P.; Zeballos, M.
	hCoV-19/Argentina/INEI119189/2022	EPI_ISL_10252668	2022-01-27	Argentina	BA.1.1	Barbas, G.; Castro, G.; Debat, H.; F.D.; Fernández; Goya, S.; Lucca, A.; M.B.; Marquez, N.; Pisano; Re, V.; Sicilia, P.; Zeballos, M.
	hCoV-19/Argentina/INEI119190/2022	EPI_ISL_10252669	2022-01-27	Argentina	BA.1.1	Barbas, G.; Castro, G.; Debat, H.; F.D.; Fernández; Goya, S.; Lucca, A.; M.B.; Marquez, N.; Pisano; Re, V.; Sicilia, P.; Zeballos, M.
	hCoV-19/Argentina/INEI119191/2022	EPI_ISL_10252670	2022-01-27	Argentina	BA.1.1	Barbas, G.; Castro, G.; Debat, H.; F.D.; Fernández; Goya, S.; Lucca, A.; M.B.; Marquez, N.; Pisano; Re, V.; Sicilia, P.; Zeballos, M.
	hCoV-19/Argentina/INEI119202/2022	EPI_ISL_10252671	2022-01-27	Argentina	BA.1	Barbas, G.; Castro, G.; Debat, H.; F.D.; Fernández; Goya, S.; Lucca, A.; M.B.; Marquez, N.; Pisano; Re, V.; Sicilia, P.; Zeballos, M.
	hCoV-19/Argentina/PAIS-G0901/2022	EPI_ISL_9861334	2022-01-27	Argentina	BA.1.1	Avaro M.; Baumeister E.; Benedetti E.; Campos J.; Cisterna D.; Dattero ME; De Belder D.; Haim MS.; Lorenzo F.; Molina V.; Perandones C.; Poklepovich T.; Pontoriero A.; Russo M.; Sanchez Loria J.; Tuduri E.
	hCoV-19/Argentina/PAIS-J00142/2021	EPI_ISL_9861335	2022-01-27	Argentina	BA.1.1	Avaro M.; Baumeister E.; Benedetti E.; Campos J.; Cisterna D.; Dattero ME; De Belder D.; Haim MS.; Lorenzo F.; Molina V.; Perandones C.; Poklepovich T.; Pontoriero A.; Russo M.; Sanchez Loria J.; Tuduri E.
	hCoV-19/Argentina/PAIS-J00162/2022	EPI_ISL_9861336	2022-01-27	Argentina	BA.1.1	Avaro M.; Baumeister E.; Benedetti E.; Campos J.; Cisterna D.; Dattero ME; De Belder D.; Haim MS.; Lorenzo F.; Molina V.; Perandones C.; Poklepovich T.; Pontoriero A.; Russo M.; Sanchez Loria J.; Tuduri E.
	hCoV-19/Argentina/INEI118819/2022	EPI_ISL_9861219	2022-01-28	Argentina	BA.1	Avaro M.; Baumeister E.; Benedetti E.; Campos J.; Cisterna D.; Dattero ME; De Belder D.; Haim MS.; Lorenzo =.; Molina V.; Perandones C.; Poklepovich T.; Pontoriero A.; Russo M.; Sanchez Loria J.; Tuduri E.
	hCoV-19/Argentina/INEI118820/2022	EPI_ISL_9861220	2022-01-28	Argentina	BA.1	Avaro M.; Baumeister E.; Benedetti E.; Campos J.; Cisterna D.; Dattero ME; De Belder D.; Haim MS.; Lorenzo =.; Molina V.; Perandones C.; Poklepovich T.; Pontoriero A.; Russo M.; Sanchez Loria J.; Tuduri E.
	hCoV-19/Argentina/INEI118826/2022	EPI_ISL_9861221	2022-01-28	Argentina	BA.1.1	Avaro M.; Baumeister E.; Benedetti E.; Campos J.; Cisterna D.; Dattero ME; De Belder D.; Haim MS.; Lorenzo =.; Molina V.; Perandones C.; Poklepovich T.; Pontoriero A.; Russo M.; Sanchez Loria J.; Tuduri E.
	hCoV-19/Argentina/INEI118941/2022	EPI_ISL_10080858	2022-01-28	Argentina	BA.1.1	AF; Aliprandi; Amadio; D; Eberhardt; Irazoqui; Isaia C; JF; JM; MF; Pandolfi V; Quaranta; Soratti R
	hCoV-19/Argentina/INEI118948/2022	EPI_ISL_10080859	2022-01-28	Argentina	BA.1.1	AF; Aliprandi; Amadio; D; Eberhardt; Irazoqui; Isaia C; JF; JM; MF; Pandolfi V; Quaranta; Soratti R
	hCoV-19/Argentina/INEI118949/2022	EPI_ISL_10080860	2022-01-28	Argentina	BA.1.1	AF; Aliprandi; Amadio; D; Eberhardt; Irazoqui; Isaia C; JF; JM; MF; Pandolfi V; Quaranta; Soratti R
	hCoV-19/Argentina/INEI118959/2022	EPI_ISL_10080865	2022-01-28	Argentina	BA.1	AF; Aliprandi; Amadio; D; Eberhardt; Irazoqui; Isaia C; JF; JM; MF; Pandolfi V; Quaranta; Soratti R
	hCoV-19/Argentina/INEI118960/2022	EPI_ISL_10080866	2022-01-28	Argentina	BA.1.1	AF; Aliprandi; Amadio; D; Eberhardt; Irazoqui; Isaia C; JF; JM; MF; Pandolfi V; Quaranta; Soratti R
	hCoV-19/Argentina/INEI119072/2022	EPI_ISL_10080925	2022-01-28	Argentina	BA.1.1	Barbas, G.; Castro, G.; Debat, H.; F.D.; Fernández; Goya, S.; Lucca, A.; M.B.; Marquez, N.; Pisano; Re, V.; Sicilia, P.; Zeballos, M.
	hCoV-19/Argentina/INEI119121/2022	EPI_ISL_10080957	2022-01-28	Argentina	BA.1.1	Barbas, G.; Castro, G.; Debat, H.; F.D.; Fernández; Goya, S.; Lucca, A.; M.B.; Marquez, N.; Pisano; Re, V.; Sicilia, P.; Zeballos, M.
	hCoV-19/Argentina/INEI119203/2022	EPI_ISL_10252672	2022-01-28	Argentina	BA.1.1	Barbas, G.; Castro, G.; Debat, H.; F.D.; Fernández; Goya, S.; Lucca, A.; M.B.; Marquez, N.; Pisano; Re, V.; Sicilia, P.; Zeballos, M.
	hCoV-19/Argentina/INEI119204/2022	EPI_ISL_10252673	2022-01-28	Argentina	BA.1.1	Barbas, G.; Castro, G.; Debat, H.; F.D.; Fernández; Goya, S.; Lucca, A.; M.B.; Marquez, N.; Pisano; Re, V.; Sicilia, P.; Zeballos, M.
	hCoV-19/Argentina/INEI119205/2022	EPI_ISL_10252674	2022-01-28	Argentina	BA.1.1	Barbas, G.; Castro, G.; Debat, H.; F.D.; Fernández; Goya, S.; Lucca, A.; M.B.; Marquez, N.; Pisano; Re, V.; Sicilia, P.; Zeballos, M.
	hCoV-19/Argentina/INEI119211/2022	EPI_ISL_10252675	2022-01-28	Argentina	BA.1.1	Barbas, G.; Castro, G.; Debat, H.; F.D.; Fernández; Goya, S.; Lucca, A.; M.B.; Marquez, N.; Pisano; Re, V.; Sicilia, P.; Zeballos, M.
	hCoV-19/Argentina/INEI119212/2022	EPI_ISL_10252676	2022-01-28	Argentina	BA.1.1	Barbas, G.; Castro, G.; Debat, H.; F.D.; Fernández; Goya, S.; Lucca, A.; M.B.; Marquez, N.; Pisano; Re, V.; Sicilia, P.; Zeballos, M.
	hCoV-19/Argentina/INEI119214/2022	EPI_ISL_10252677	2022-01-28	Argentina	BA.1.1	Barbas, G.; Castro, G.; Debat, H.; F.D.; Fernández; Goya, S.; Lucca, A.; M.B.; Marquez, N.; Pisano; Re, V.; Sicilia, P.; Zeballos, M.
	hCoV-19/Argentina/INEI119218/2022	EPI_ISL_10252678	2022-01-28	Argentina	BA.1.1	Barbas, G.; Castro, G.; Debat, H.; F.D.; Fernández; Goya, S.; Lucca, A.; M.B.; Marquez, N.; Pisano; Re, V.; Sicilia, P.; Zeballos, M.
	hCoV-19/Argentina/PAIS-G0844/2022	EPI_ISL_9861277	2022-01-28	Argentina	BA.1.1	Avaro M.; Baumeister E.; Benedetti E.; Campos J.; Cisterna D.; Dattero ME; De Belder D.; Haim MS.; Lorenzo F.; Molina V.; Perandones C.; Poklepovich T.; Pontoriero A.; Russo M.; Sanchez Loria J.; Tuduri E.
	hCoV-19/Argentina/INEI119020/2022	EPI_ISL_10080899	2022-01-29	Argentina	BA.1.1	AF; Amadio; C; Eberhardt; G; Irazoqui; JM; MF; Mugna; Ojeda; Pastor; Rompato; V
	hCoV-19/Argentina/INEI119021/2022	EPI_ISL_10080900	2022-01-29	Argentina	BA.1	AF; Amadio; C; Eberhardt; G; Irazoqui; JM; MF; Mugna; Ojeda; Pastor; Rompato; V
	hCoV-19/Argentina/INEI119022/2021	EPI_ISL_10080901	2022-01-29	Argentina	BA.1.1	AF; Amadio; C; Eberhardt; G; Irazoqui; JM; MF; Mugna; Ojeda; Pastor; Rompato; V
	hCoV-19/Argentina/INEI119220/2022	EPI_ISL_10252680	2022-01-29	Argentina	BA.1.1	Barbas, G.; Castro, G.; Debat, H.; F.D.; Fernández; Goya, S.; Lucca, A.; M.B.; Marquez, N.; Pisano; Re, V.; Sicilia, P.; Zeballos, M.
	hCoV-19/Argentina/INEI119221/2022	EPI_ISL_10252681	2022-01-29	Argentina	BA.1.1	Barbas, G.; Castro, G.; Debat, H.; F.D.; Fernández; Goya, S.; Lucca, A.; M.B.; Marquez, N.; Pisano; Re, V.; Sicilia, P.; Zeballos, M.
	hCoV-19/Argentina/INEI119225/2022	EPI_ISL_10252682	2022-01-29	Argentina	BA.1.1	Barbas, G.; Castro, G.; Debat, H.; F.D.; Fernández; Goya, S.; Lucca, A.; M.B.; Marquez, N.; Pisano; Re, V.; Sicilia, P.; Zeballos, M.
	hCoV-19/Argentina/INEI119228/2022	EPI_ISL_10252683	2022-01-29	Argentina	BA.1.1	Barbas, G.; Castro, G.; Debat, H.; F.D.; Fernández; Goya, S.; Lucca, A.; M.B.; Marquez, N.; Pisano; Re, V.; Sicilia, P.; Zeballos, M.
	hCoV-19/Argentina/INEI119233/2022	EPI_ISL_10252684	2022-01-29	Argentina	BA.1	Barbas, G.; Castro, G.; Debat, H.; F.D.; Fernández; Goya, S.; Lucca, A.; M.B.; Marquez, N.; Pisano; Re, V.; Sicilia, P.; Zeballos, M.
	hCoV-19/Argentina/INEI119234/2022	EPI_ISL_10252685	2022-01-29	Argentina	BA.1.1	Barbas, G.; Castro, G.; Debat, H.; F.D.; Fernández; Goya, S.; Lucca, A.; M.B.; Marquez, N.; Pisano; Re, V.; Sicilia, P.; Zeballos, M.
	hCoV-19/Argentina/INEI118840/2022	EPI_ISL_9861222	2022-01-30	Argentina	BA.1	Avaro M.; Baumeister E.; Benedetti E.; Campos J.; Cisterna D.; Dattero ME; De Belder D.; Haim MS.; Lorenzo =.; Molina V.; Perandones C.; Poklepovich T.; Pontoriero A.; Russo M.; Sanchez Loria J.; Tuduri E.
	hCoV-19/Argentina/INEI118844/2022	EPI_ISL_9861223	2022-01-30	Argentina	BA.1.1	Avaro M.; Baumeister E.; Benedetti E.; Campos J.; Cisterna D.; Dattero ME; De Belder D.; Haim MS.; Lorenzo =.; Molina V.; Perandones C.; Poklepovich T.; Pontoriero A.; Russo M.; Sanchez Loria J.; Tuduri E.
	hCoV-19/Argentina/PAIS-E0691/2022	EPI_ISL_10320361	2022-01-30	Argentina	BA.1.1	Barbas, G.; Castro, G.; Debat, H.; F.D.; Fernández; Goya, S.; Lucca, A.; M.B.; Marquez, N.; Pisano; Re, V.; Sicilia, P.; Zeballos, M.
	hCoV-19/Argentina/INEI118992/2022	EPI_ISL_10080881	2022-01-31	Argentina	BA.1.1	A.D.; Charre; Debat, HJ.; FD; Fernández; Fridman; M.A.; Mamani, C.; Marquez, N.; Maza Díaz, C.; Vaca, F.
	hCoV-19/Argentina/INEI119005/2022	EPI_ISL_10080890	2022-01-31	Argentina	BA.1.1	AF; Amadio; C; Eberhardt; G; Irazoqui; JM; MF; Mugna; Ojeda; Pastor; Rompato; V
	hCoV-19/Argentina/INEI119006/2022	EPI_ISL_10080891	2022-01-31	Argentina	BA.1.1	AF; Amadio; C; Eberhardt; G; Irazoqui; JM; MF; Mugna; Ojeda; Pastor; Rompato; V
	hCoV-19/Argentina/INEI119007/2022	EPI_ISL_10080892	2022-01-31	Argentina	BA.1.1	AF; Amadio; C; Eberhardt; G; Irazoqui; JM; MF; Mugna; Ojeda; Pastor; Rompato; V
	hCoV-19/Argentina/INEI119027/2022	EPI_ISL_10080902	2022-01-31	Argentina	BA.1.1	AF; Amadio; C; Eberhardt; G; Irazoqui; JM; MF; Mugna; Ojeda; Pastor; Rompato; V
	hCoV-19/Argentina/INEI119236/2022	EPI_ISL_10252686	2022-01-31	Argentina	BA.1.1	Barbas, G.; Castro, G.; Debat, H.; F.D.; Fernández; Goya, S.; Lucca, A.; M.B.; Marquez, N.; Pisano; Re, V.; Sicilia, P.; Zeballos, M.
	hCoV-19/Argentina/INEI119240/2022	EPI_ISL_10252688	2022-01-31	Argentina	BA.1.1	Barbas, G.; Castro, G.; Debat, H.; F.D.; Fernández; Goya, S.; Lucca, A.; M.B.; Marquez, N.; Pisano; Re, V.; Sicilia, P.; Zeballos, M.
	hCoV-19/Argentina/INEI119241/2022	EPI_ISL_10252689	2022-01-31	Argentina	BA.1.1	Barbas, G.; Castro, G.; Debat, H.; F.D.; Fernández; Goya, S.; Lucca, A.; M.B.; Marquez, N.; Pisano; Re, V.; Sicilia, P.; Zeballos, M.
	hCoV-19/Argentina/INEI119242/2022	EPI_ISL_10252690	2022-01-31	Argentina	BA.1.1	Barbas, G.; Castro, G.; Debat, H.; F.D.; Fernández; Goya, S.; Lucca, A.; M.B.; Marquez, N.; Pisano; Re, V.; Sicilia, P.; Zeballos, M.
	hCoV-19/Argentina/INEI119244/2022	EPI_ISL_10252691	2022-01-31	Argentina	BA.1	Barbas, G.; Castro, G.; Debat, H.; F.D.; Fernández; Goya, S.; Lucca, A.; M.B.; Marquez, N.; Pisano; Re, V.; Sicilia, P.; Zeballos, M.
	hCoV-19/Argentina/PAIS-A1257/2021	EPI_ISL_10320333	2022-01-31	Argentina	BA.1.1	Barbas, G.; Castro, G.; Debat, H.; F.D.; Fernández; Goya, S.; Lucca, A.; M.B.; Marquez, N.; Pisano; Re, V.; Sicilia, P.; Zeballos, M.
	hCoV-19/Argentina/PAIS-E0623/2021	EPI_ISL_10320336	2022-01-31	Argentina	BA.1.1	Barbas, G.; Castro, G.; Debat, H.; F.D.; Fernández; Goya, S.; Lucca, A.; M.B.; Marquez, N.; Pisano; Re, V.; Sicilia, P.; Zeballos, M.
	hCoV-19/Argentina/PAIS-E0639/2021	EPI_ISL_10320337	2022-01-31	Argentina	BA.1.1	Barbas, G.; Castro, G.; Debat, H.; F.D.; Fernández; Goya, S.; Lucca, A.; M.B.; Marquez, N.; Pisano; Re, V.; Sicilia, P.; Zeballos, M.
	hCoV-19/Argentina/PAIS-E0640/2021	EPI_ISL_10320338	2022-01-31	Argentina	BA.1.1	Barbas, G.; Castro, G.; Debat, H.; F.D.; Fernández; Goya, S.; Lucca, A.; M.B.; Marquez, N.; Pisano; Re, V.; Sicilia, P.; Zeballos, M.
	hCoV-19/Argentina/PAIS-E0641/2021	EPI_ISL_10320339	2022-01-31	Argentina	BA.1	Barbas, G.; Castro, G.; Debat, H.; F.D.; Fernández; Goya, S.; Lucca, A.; M.B.; Marquez, N.; Pisano; Re, V.; Sicilia, P.; Zeballos, M.
	hCoV-19/Argentina/PAIS-E0655/2021	EPI_ISL_10320340	2022-01-31	Argentina	BA.1	Barbas, G.; Castro, G.; Debat, H.; F.D.; Fernández; Goya, S.; Lucca, A.; M.B.; Marquez, N.; Pisano; Re, V.; Sicilia, P.; Zeballos, M.
	hCoV-19/Argentina/PAIS-E0656/2021	EPI_ISL_10320341	2022-01-31	Argentina	BA.1.1	Barbas, G.; Castro, G.; Debat, H.; F.D.; Fernández; Goya, S.; Lucca, A.; M.B.; Marquez, N.; Pisano; Re, V.; Sicilia, P.; Zeballos, M.
	hCoV-19/Argentina/PAIS-E0657/2021	EPI_ISL_10320342	2022-01-31	Argentina	BA.1	Barbas, G.; Castro, G.; Debat, H.; F.D.; Fernández; Goya, S.; Lucca, A.; M.B.; Marquez, N.; Pisano; Re, V.; Sicilia, P.; Zeballos, M.
	hCoV-19/Argentina/PAIS-E0659/2021	EPI_ISL_10320343	2022-01-31	Argentina	BA.1.1	Barbas, G.; Castro, G.; Debat, H.; F.D.; Fernández; Goya, S.; Lucca, A.; M.B.; Marquez, N.; Pisano; Re, V.; Sicilia, P.; Zeballos, M.
	hCoV-19/Argentina/PAIS-E0660/2021	EPI_ISL_10320344	2022-01-31	Argentina	BA.1	Barbas, G.; Castro, G.; Debat, H.; F.D.; Fernández; Goya, S.; Lucca, A.; M.B.; Marquez, N.; Pisano; Re, V.; Sicilia, P.; Zeballos, M.
	hCoV-19/Argentina/PAIS-E0661/2021	EPI_ISL_10320345	2022-01-31	Argentina	BA.1.1	Barbas, G.; Castro, G.; Debat, H.; F.D.; Fernández; Goya, S.; Lucca, A.; M.B.; Marquez, N.; Pisano; Re, V.; Sicilia, P.; Zeballos, M.
	hCoV-19/Argentina/PAIS-E0663/2021	EPI_ISL_10320346	2022-01-31	Argentina	BA.1	Barbas, G.; Castro, G.; Debat, H.; F.D.; Fernández; Goya, S.; Lucca, A.; M.B.; Marquez, N.; Pisano; Re, V.; Sicilia, P.; Zeballos, M.
	hCoV-19/Argentina/PAIS-E0664/2021	EPI_ISL_10320347	2022-01-31	Argentina	BA.1.1	Barbas, G.; Castro, G.; Debat, H.; F.D.; Fernández; Goya, S.; Lucca, A.; M.B.; Marquez, N.; Pisano; Re, V.; Sicilia, P.; Zeballos, M.
	hCoV-19/Argentina/PAIS-E0665/2021	EPI_ISL_10320348	2022-01-31	Argentina	BA.1.1	Barbas, G.; Castro, G.; Debat, H.; F.D.; Fernández; Goya, S.; Lucca, A.; M.B.; Marquez, N.; Pisano; Re, V.; Sicilia, P.; Zeballos, M.
	hCoV-19/Argentina/PAIS-E0666/2021	EPI_ISL_10320349	2022-01-31	Argentina	BA.1.1	Barbas, G.; Castro, G.; Debat, H.; F.D.; Fernández; Goya, S.; Lucca, A.; M.B.; Marquez, N.; Pisano; Re, V.; Sicilia, P.; Zeballos, M.
	hCoV-19/Argentina/PAIS-G0848/2022	EPI_ISL_9861281	2022-01-31	Argentina	BA.1	Avaro M.; Baumeister E.; Benedetti E.; Campos J.; Cisterna D.; Dattero ME; De Belder D.; Haim MS.; Lorenzo F.; Molina V.; Perandones C.; Poklepovich T.; Pontoriero A.; Russo M.; Sanchez Loria J.; Tuduri E.
	hCoV-19/Argentina/PAIS-G0849/2022	EPI_ISL_9861282	2022-01-31	Argentina	BA.1	Avaro M.; Baumeister E.; Benedetti E.; Campos J.; Cisterna D.; Dattero ME; De Belder D.; Haim MS.; Lorenzo F.; Molina V.; Perandones C.; Poklepovich T.; Pontoriero A.; Russo M.; Sanchez Loria J.; Tuduri E.
	hCoV-19/Argentina/PAIS-G0850/2022	EPI_ISL_9861283	2022-01-31	Argentina	BA.1.1	Avaro M.; Baumeister E.; Benedetti E.; Campos J.; Cisterna D.; Dattero ME; De Belder D.; Haim MS.; Lorenzo F.; Molina V.; Perandones C.; Poklepovich T.; Pontoriero A.; Russo M.; Sanchez Loria J.; Tuduri E.
	hCoV-19/Argentina/PAIS-G0851/2022	EPI_ISL_9861284	2022-01-31	Argentina	BA.1	Avaro M.; Baumeister E.; Benedetti E.; Campos J.; Cisterna D.; Dattero ME; De Belder D.; Haim MS.; Lorenzo F.; Molina V.; Perandones C.; Poklepovich T.; Pontoriero A.; Russo M.; Sanchez Loria J.; Tuduri E.
	hCoV-19/Argentina/PAIS-G0852/2022	EPI_ISL_9861285	2022-01-31	Argentina	BA.1.1	Avaro M.; Baumeister E.; Benedetti E.; Campos J.; Cisterna D.; Dattero ME; De Belder D.; Haim MS.; Lorenzo F.; Molina V.; Perandones C.; Poklepovich T.; Pontoriero A.; Russo M.; Sanchez Loria J.; Tuduri E.
	hCoV-19/Argentina/PAIS-G0853/2022	EPI_ISL_9861286	2022-01-31	Argentina	BA.1.1	Avaro M.; Baumeister E.; Benedetti E.; Campos J.; Cisterna D.; Dattero ME; De Belder D.; Haim MS.; Lorenzo F.; Molina V.; Perandones C.; Poklepovich T.; Pontoriero A.; Russo M.; Sanchez Loria J.; Tuduri E.
	hCoV-19/Argentina/PAIS-G0854/2022	EPI_ISL_9861287	2022-01-31	Argentina	BA.1	Avaro M.; Baumeister E.; Benedetti E.; Campos J.; Cisterna D.; Dattero ME; De Belder D.; Haim MS.; Lorenzo F.; Molina V.; Perandones C.; Poklepovich T.; Pontoriero A.; Russo M.; Sanchez Loria J.; Tuduri E.
	hCoV-19/Argentina/PAIS-G0856/2022	EPI_ISL_9861288	2022-01-31	Argentina	BA.1	Avaro M.; Baumeister E.; Benedetti E.; Campos J.; Cisterna D.; Dattero ME; De Belder D.; Haim MS.; Lorenzo F.; Molina V.; Perandones C.; Poklepovich T.; Pontoriero A.; Russo M.; Sanchez Loria J.; Tuduri E.
	hCoV-19/Argentina/INEI118951/2022	EPI_ISL_10080861	2022-02-01	Argentina	BA.1.1	AF; Aliprandi; Amadio; D; Eberhardt; Irazoqui; Isaia C; JF; JM; MF; Pandolfi V; Quaranta; Soratti R
	hCoV-19/Argentina/INEI118961/2022	EPI_ISL_10080867	2022-02-01	Argentina	BA.1	AF; Aliprandi; Amadio; D; Eberhardt; Irazoqui; Isaia C; JF; JM; MF; Pandolfi V; Quaranta; Soratti R
	hCoV-19/Argentina/INEI118965/2022	EPI_ISL_10080868	2022-02-01	Argentina	BA.1.1	AF; Aliprandi; Amadio; D; Eberhardt; Irazoqui; Isaia C; JF; JM; MF; Pandolfi V; Quaranta; Soratti R
	hCoV-19/Argentina/INEI118979/2022	EPI_ISL_10080869	2022-02-01	Argentina	BA.1.1	AF; Aliprandi; Amadio; D; Eberhardt; Irazoqui; Isaia C; JF; JM; MF; Pandolfi V; Quaranta; Soratti R
	hCoV-19/Argentina/INEI118980/2022	EPI_ISL_10080870	2022-02-01	Argentina	BA.1.1	AF; Aliprandi; Amadio; D; Eberhardt; Irazoqui; Isaia C; JF; JM; MF; Pandolfi V; Quaranta; Soratti R
	hCoV-19/Argentina/INEI118982/2022	EPI_ISL_10080871	2022-02-01	Argentina	BA.1.1	AF; Aliprandi; Amadio; D; Eberhardt; Irazoqui; Isaia C; JF; JM; MF; Pandolfi V; Quaranta; Soratti R
	hCoV-19/Argentina/INEI118993/2022	EPI_ISL_10080882	2022-02-01	Argentina	BA.1	A.D.; Charre; Debat, HJ.; FD; Fernández; Fridman; M.A.; Mamani, C.; Marquez, N.; Maza Díaz, C.; Vaca, F.
	hCoV-19/Argentina/INEI119029/2022	EPI_ISL_10080903	2022-02-01	Argentina	BA.1.1	AF; Amadio; C; Eberhardt; G; Irazoqui; JM; MF; Mugna; Ojeda; Pastor; Rompato; V
	hCoV-19/Argentina/INEI119245/2022	EPI_ISL_10252692	2022-02-01	Argentina	BA.1	Barbas, G.; Castro, G.; Debat, H.; F.D.; Fernández; Goya, S.; Lucca, A.; M.B.; Marquez, N.; Pisano; Re, V.; Sicilia, P.; Zeballos, M.
	hCoV-19/Argentina/INEI119252/2022	EPI_ISL_10252693	2022-02-01	Argentina	BA.1	Barbas, G.; Castro, G.; Debat, H.; F.D.; Fernández; Goya, S.; Lucca, A.; M.B.; Marquez, N.; Pisano; Re, V.; Sicilia, P.; Zeballos, M.
	hCoV-19/Argentina/INEI119254/2022	EPI_ISL_10252694	2022-02-01	Argentina	BA.1.1	Barbas, G.; Castro, G.; Debat, H.; F.D.; Fernández; Goya, S.; Lucca, A.; M.B.; Marquez, N.; Pisano; Re, V.; Sicilia, P.; Zeballos, M.
	hCoV-19/Argentina/INEI119261/2022	EPI_ISL_10252695	2022-02-01	Argentina	BA.1	Barbas, G.; Castro, G.; Debat, H.; F.D.; Fernández; Goya, S.; Lucca, A.; M.B.; Marquez, N.; Pisano; Re, V.; Sicilia, P.; Zeballos, M.
	hCoV-19/Argentina/INEI119262/2022	EPI_ISL_10252696	2022-02-01	Argentina	BA.1.1	Barbas, G.; Castro, G.; Debat, H.; F.D.; Fernández; Goya, S.; Lucca, A.; M.B.; Marquez, N.; Pisano; Re, V.; Sicilia, P.; Zeballos, M.
	hCoV-19/Argentina/INEI119263/2022	EPI_ISL_10252697	2022-02-01	Argentina	BA.1.1	Barbas, G.; Castro, G.; Debat, H.; F.D.; Fernández; Goya, S.; Lucca, A.; M.B.; Marquez, N.; Pisano; Re, V.; Sicilia, P.; Zeballos, M.
	hCoV-19/Argentina/INEI119267/2022	EPI_ISL_10252698	2022-02-01	Argentina	BA.1.1	Barbas, G.; Castro, G.; Debat, H.; F.D.; Fernández; Goya, S.; Lucca, A.; M.B.; Marquez, N.; Pisano; Re, V.; Sicilia, P.; Zeballos, M.
	hCoV-19/Argentina/INEI119396/2022	EPI_ISL_10320329	2022-02-01	Argentina	BA.1.1	Barbas, G.; Castro, G.; Debat, H.; F.D.; Fernández; Goya, S.; Lucca, A.; M.B.; Marquez, N.; Pisano; Re, V.; Sicilia, P.; Zeballos, M.
	hCoV-19/Argentina/PAIS-A1258/2021	EPI_ISL_10320334	2022-02-01	Argentina	BA.1.1	Barbas, G.; Castro, G.; Debat, H.; F.D.; Fernández; Goya, S.; Lucca, A.; M.B.; Marquez, N.; Pisano; Re, V.; Sicilia, P.; Zeballos, M.
	hCoV-19/Argentina/PAIS-A1259/2021	EPI_ISL_10320335	2022-02-01	Argentina	BA.1.1	Barbas, G.; Castro, G.; Debat, H.; F.D.; Fernández; Goya, S.; Lucca, A.; M.B.; Marquez, N.; Pisano; Re, V.; Sicilia, P.; Zeballos, M.
	hCoV-19/Argentina/PAIS-E0689/2021	EPI_ISL_10320358	2022-02-01	Argentina	BA.1.1	Barbas, G.; Castro, G.; Debat, H.; F.D.; Fernández; Goya, S.; Lucca, A.; M.B.; Marquez, N.; Pisano; Re, V.; Sicilia, P.; Zeballos, M.
	hCoV-19/Argentina/PAIS-E0690/2022	EPI_ISL_10320360	2022-02-01	Argentina	BA.1	Barbas, G.; Castro, G.; Debat, H.; F.D.; Fernández; Goya, S.; Lucca, A.; M.B.; Marquez, N.; Pisano; Re, V.; Sicilia, P.; Zeballos, M.
	hCoV-19/Argentina/PAIS-G0891/2022	EPI_ISL_9861323	2022-02-01	Argentina	BA.1	Avaro M.; Baumeister E.; Benedetti E.; Campos J.; Cisterna D.; Dattero ME; De Belder D.; Haim MS.; Lorenzo F.; Molina V.; Perandones C.; Poklepovich T.; Pontoriero A.; Russo M.; Sanchez Loria J.; Tuduri E.
	hCoV-19/Argentina/PAIS-G0892/2022	EPI_ISL_9861324	2022-02-01	Argentina	BA.1.1	Avaro M.; Baumeister E.; Benedetti E.; Campos J.; Cisterna D.; Dattero ME; De Belder D.; Haim MS.; Lorenzo F.; Molina V.; Perandones C.; Poklepovich T.; Pontoriero A.; Russo M.; Sanchez Loria J.; Tuduri E.
	hCoV-19/Argentina/PAIS-G0893/2022	EPI_ISL_9861325	2022-02-01	Argentina	BA.1.1	Avaro M.; Baumeister E.; Benedetti E.; Campos J.; Cisterna D.; Dattero ME; De Belder D.; Haim MS.; Lorenzo F.; Molina V.; Perandones C.; Poklepovich T.; Pontoriero A.; Russo M.; Sanchez Loria J.; Tuduri E.
	hCoV-19/Argentina/PAIS-G0894/2022	EPI_ISL_9861326	2022-02-01	Argentina	BA.1	Avaro M.; Baumeister E.; Benedetti E.; Campos J.; Cisterna D.; Dattero ME; De Belder D.; Haim MS.; Lorenzo F.; Molina V.; Perandones C.; Poklepovich T.; Pontoriero A.; Russo M.; Sanchez Loria J.; Tuduri E.
	hCoV-19/Argentina/PAIS-G0895/2022	EPI_ISL_9861327	2022-02-01	Argentina	BA.1	Avaro M.; Baumeister E.; Benedetti E.; Campos J.; Cisterna D.; Dattero ME; De Belder D.; Haim MS.; Lorenzo F.; Molina V.; Perandones C.; Poklepovich T.; Pontoriero A.; Russo M.; Sanchez Loria J.; Tuduri E.
	hCoV-19/Argentina/INEI118995/2022	EPI_ISL_10080883	2022-02-02	Argentina	BA.1.1	A.D.; Charre; Debat, HJ.; FD; Fernández; Fridman; M.A.; Mamani, C.; Marquez, N.; Maza Díaz, C.; Vaca, F.
	hCoV-19/Argentina/INEI118996/2022	EPI_ISL_10080884	2022-02-02	Argentina	BA.1.1	A.D.; Charre; Debat, HJ.; FD; Fernández; Fridman; M.A.; Mamani, C.; Marquez, N.; Maza Díaz, C.; Vaca, F.
	hCoV-19/Argentina/INEI118997/2022	EPI_ISL_10080885	2022-02-02	Argentina	BA.1	A.D.; Charre; Debat, HJ.; FD; Fernández; Fridman; M.A.; Mamani, C.; Marquez, N.; Maza Díaz, C.; Vaca, F.
	hCoV-19/Argentina/INEI118998/2022	EPI_ISL_10080886	2022-02-02	Argentina	BA.1	A.D.; Charre; Debat, HJ.; FD; Fernández; Fridman; M.A.; Mamani, C.; Marquez, N.; Maza Díaz, C.; Vaca, F.
	hCoV-19/Argentina/INEI118999/2022	EPI_ISL_10080887	2022-02-02	Argentina	BA.1.1	A.D.; Charre; Debat, HJ.; FD; Fernández; Fridman; M.A.; Mamani, C.; Marquez, N.; Maza Díaz, C.; Vaca, F.
	hCoV-19/Argentina/INEI119003/2022	EPI_ISL_10080888	2022-02-02	Argentina	BA.1.1	A.D.; Charre; Debat, HJ.; FD; Fernández; Fridman; M.A.; Mamani, C.; Marquez, N.; Maza Díaz, C.; Vaca, F.
	hCoV-19/Argentina/INEI119004/2022	EPI_ISL_10080889	2022-02-02	Argentina	BA.1.1	AF; Amadio; C; Eberhardt; G; Irazoqui; JM; MF; Mugna; Ojeda; Pastor; Rompato; V
	hCoV-19/Argentina/INEI119269/2022	EPI_ISL_10252699	2022-02-02	Argentina	BA.1	Barbas, G.; Castro, G.; Debat, H.; F.D.; Fernández; Goya, S.; Lucca, A.; M.B.; Marquez, N.; Pisano; Re, V.; Sicilia, P.; Zeballos, M.
	hCoV-19/Argentina/INEI119270/2022	EPI_ISL_10252700	2022-02-02	Argentina	BA.1.1	Barbas, G.; Castro, G.; Debat, H.; F.D.; Fernández; Goya, S.; Lucca, A.; M.B.; Marquez, N.; Pisano; Re, V.; Sicilia, P.; Zeballos, M.
	hCoV-19/Argentina/INEI119271/2022	EPI_ISL_10252701	2022-02-02	Argentina	BA.1.1	Barbas, G.; Castro, G.; Debat, H.; F.D.; Fernández; Goya, S.; Lucca, A.; M.B.; Marquez, N.; Pisano; Re, V.; Sicilia, P.; Zeballos, M.
	hCoV-19/Argentina/INEI119276/2022	EPI_ISL_10252702	2022-02-02	Argentina	BA.1	Barbas, G.; Castro, G.; Debat, H.; F.D.; Fernández; Goya, S.; Lucca, A.; M.B.; Marquez, N.; Pisano; Re, V.; Sicilia, P.; Zeballos, M.
	hCoV-19/Argentina/INEI119278/2022	EPI_ISL_10252703	2022-02-02	Argentina	BA.1.1	Barbas, G.; Castro, G.; Debat, H.; F.D.; Fernández; Goya, S.; Lucca, A.; M.B.; Marquez, N.; Pisano; Re, V.; Sicilia, P.; Zeballos, M.
	hCoV-19/Argentina/INEI119279/2022	EPI_ISL_10252704	2022-02-02	Argentina	BA.1.1	Barbas, G.; Castro, G.; Debat, H.; F.D.; Fernández; Goya, S.; Lucca, A.; M.B.; Marquez, N.; Pisano; Re, V.; Sicilia, P.; Zeballos, M.
	hCoV-19/Argentina/INEI119298/2022	EPI_ISL_10252705	2022-02-02	Argentina	BA.1.1	Barbas, G.; Castro, G.; Debat, H.; F.D.; Fernández; Goya, S.; Lucca, A.; M.B.; Marquez, N.; Pisano; Re, V.; Sicilia, P.; Zeballos, M.
	hCoV-19/Argentina/INEI119299/2022	EPI_ISL_10252706	2022-02-02	Argentina	BA.1.1	Barbas, G.; Castro, G.; Debat, H.; F.D.; Fernández; Goya, S.; Lucca, A.; M.B.; Marquez, N.; Pisano; Re, V.; Sicilia, P.; Zeballos, M.
	hCoV-19/Argentina/PAIS-A1256/2021	EPI_ISL_10320332	2022-02-02	Argentina	BA.1.1	Barbas, G.; Castro, G.; Debat, H.; F.D.; Fernández; Goya, S.; Lucca, A.; M.B.; Marquez, N.; Pisano; Re, V.; Sicilia, P.; Zeballos, M.
	hCoV-19/Argentina/PAIS-E0671/2021	EPI_ISL_10320353	2022-02-02	Argentina	BA.1.1	Barbas, G.; Castro, G.; Debat, H.; F.D.; Fernández; Goya, S.; Lucca, A.; M.B.; Marquez, N.; Pisano; Re, V.; Sicilia, P.; Zeballos, M.
	hCoV-19/Argentina/PAIS-E0692/2022	EPI_ISL_10320362	2022-02-02	Argentina	BA.1	Barbas, G.; Castro, G.; Debat, H.; F.D.; Fernández; Goya, S.; Lucca, A.; M.B.; Marquez, N.; Pisano; Re, V.; Sicilia, P.; Zeballos, M.
	hCoV-19/Argentina/INEI119009/2022	EPI_ISL_10080893	2022-02-03	Argentina	BA.1.1	AF; Amadio; C; Eberhardt; G; Irazoqui; JM; MF; Mugna; Ojeda; Pastor; Rompato; V
	hCoV-19/Argentina/INEI119010/2022	EPI_ISL_10080894	2022-02-03	Argentina	BA.1	AF; Amadio; C; Eberhardt; G; Irazoqui; JM; MF; Mugna; Ojeda; Pastor; Rompato; V
	hCoV-19/Argentina/INEI119011/2022	EPI_ISL_10080895	2022-02-03	Argentina	BA.1	AF; Amadio; C; Eberhardt; G; Irazoqui; JM; MF; Mugna; Ojeda; Pastor; Rompato; V
	hCoV-19/Argentina/INEI119014/2022	EPI_ISL_10080896	2022-02-03	Argentina	BA.1	AF; Amadio; C; Eberhardt; G; Irazoqui; JM; MF; Mugna; Ojeda; Pastor; Rompato; V
	hCoV-19/Argentina/INEI119017/2022	EPI_ISL_10080897	2022-02-03	Argentina	BA.1	AF; Amadio; C; Eberhardt; G; Irazoqui; JM; MF; Mugna; Ojeda; Pastor; Rompato; V
	hCoV-19/Argentina/INEI119301/2022	EPI_ISL_10252707	2022-02-03	Argentina	BA.1.1	Barbas, G.; Castro, G.; Debat, H.; F.D.; Fernández; Goya, S.; Lucca, A.; M.B.; Marquez, N.; Pisano; Re, V.; Sicilia, P.; Zeballos, M.
	hCoV-19/Argentina/INEI119305/2022	EPI_ISL_10252708	2022-02-03	Argentina	BA.1	Barbas, G.; Castro, G.; Debat, H.; F.D.; Fernández; Goya, S.; Lucca, A.; M.B.; Marquez, N.; Pisano; Re, V.; Sicilia, P.; Zeballos, M.
	hCoV-19/Argentina/INEI119306/2022	EPI_ISL_10252709	2022-02-03	Argentina	BA.1.1	Barbas, G.; Castro, G.; Debat, H.; F.D.; Fernández; Goya, S.; Lucca, A.; M.B.; Marquez, N.; Pisano; Re, V.; Sicilia, P.; Zeballos, M.
	hCoV-19/Argentina/INEI119308/2022	EPI_ISL_10252710	2022-02-03	Argentina	BA.1	Barbas, G.; Castro, G.; Debat, H.; F.D.; Fernández; Goya, S.; Lucca, A.; M.B.; Marquez, N.; Pisano; Re, V.; Sicilia, P.; Zeballos, M.
	hCoV-19/Argentina/INEI119309/2022	EPI_ISL_10252711	2022-02-03	Argentina	BA.1.1	Barbas, G.; Castro, G.; Debat, H.; F.D.; Fernández; Goya, S.; Lucca, A.; M.B.; Marquez, N.; Pisano; Re, V.; Sicilia, P.; Zeballos, M.
	hCoV-19/Argentina/INEI119310/2022	EPI_ISL_10252712	2022-02-03	Argentina	BA.1.1	Barbas, G.; Castro, G.; Debat, H.; F.D.; Fernández; Goya, S.; Lucca, A.; M.B.; Marquez, N.; Pisano; Re, V.; Sicilia, P.; Zeballos, M.
	hCoV-19/Argentina/INEI119312/2022	EPI_ISL_10252713	2022-02-03	Argentina	BA.1	Barbas, G.; Castro, G.; Debat, H.; F.D.; Fernández; Goya, S.; Lucca, A.; M.B.; Marquez, N.; Pisano; Re, V.; Sicilia, P.; Zeballos, M.
	hCoV-19/Argentina/INEI119395/2022	EPI_ISL_10320328	2022-02-03	Argentina	BA.1	Barbas, G.; Castro, G.; Debat, H.; F.D.; Fernández; Goya, S.; Lucca, A.; M.B.; Marquez, N.; Pisano; Re, V.; Sicilia, P.; Zeballos, M.
	hCoV-19/Argentina/PAIS-E0668/2021	EPI_ISL_10320351	2022-02-03	Argentina	BA.1.1	Barbas, G.; Castro, G.; Debat, H.; F.D.; Fernández; Goya, S.; Lucca, A.; M.B.; Marquez, N.; Pisano; Re, V.; Sicilia, P.; Zeballos, M.
	hCoV-19/Argentina/PAIS-E0683/2021	EPI_ISL_10320355	2022-02-03	Argentina	BA.1.1	Barbas, G.; Castro, G.; Debat, H.; F.D.; Fernández; Goya, S.; Lucca, A.; M.B.; Marquez, N.; Pisano; Re, V.; Sicilia, P.; Zeballos, M.
	hCoV-19/Argentina/INEI119102/2022	EPI_ISL_10080947	2022-02-04	Argentina	BA.1	Barbas, G.; Castro, G.; Debat, H.; F.D.; Fernández; Goya, S.; Lucca, A.; M.B.; Marquez, N.; Pisano; Re, V.; Sicilia, P.; Zeballos, M.
	hCoV-19/Argentina/INEI119103/2022	EPI_ISL_10080948	2022-02-04	Argentina	BA.1.1	Barbas, G.; Castro, G.; Debat, H.; F.D.; Fernández; Goya, S.; Lucca, A.; M.B.; Marquez, N.; Pisano; Re, V.; Sicilia, P.; Zeballos, M.
	hCoV-19/Argentina/INEI119112/2022	EPI_ISL_10080949	2022-02-04	Argentina	BA.1.1	Barbas, G.; Castro, G.; Debat, H.; F.D.; Fernández; Goya, S.; Lucca, A.; M.B.; Marquez, N.; Pisano; Re, V.; Sicilia, P.; Zeballos, M.
	hCoV-19/Argentina/INEI119114/2022	EPI_ISL_10080951	2022-02-04	Argentina	BA.1	Barbas, G.; Castro, G.; Debat, H.; F.D.; Fernández; Goya, S.; Lucca, A.; M.B.; Marquez, N.; Pisano; Re, V.; Sicilia, P.; Zeballos, M.
	hCoV-19/Argentina/INEI119313/2022	EPI_ISL_10252714	2022-02-04	Argentina	BA.1.1	Barbas, G.; Castro, G.; Debat, H.; F.D.; Fernández; Goya, S.; Lucca, A.; M.B.; Marquez, N.; Pisano; Re, V.; Sicilia, P.; Zeballos, M.
	hCoV-19/Argentina/INEI119314/2022	EPI_ISL_10252715	2022-02-04	Argentina	BA.1.1	Barbas, G.; Castro, G.; Debat, H.; F.D.; Fernández; Goya, S.; Lucca, A.; M.B.; Marquez, N.; Pisano; Re, V.; Sicilia, P.; Zeballos, M.
	hCoV-19/Argentina/INEI119315/2022	EPI_ISL_10252716	2022-02-04	Argentina	BA.1.1	Barbas, G.; Castro, G.; Debat, H.; F.D.; Fernández; Goya, S.; Lucca, A.; M.B.; Marquez, N.; Pisano; Re, V.; Sicilia, P.; Zeballos, M.
	hCoV-19/Argentina/INEI119316/2022	EPI_ISL_10252718	2022-02-04	Argentina	BA.1.1	Barbas, G.; Castro, G.; Debat, H.; F.D.; Fernández; Goya, S.; Lucca, A.; M.B.; Marquez, N.; Pisano; Re, V.; Sicilia, P.; Zeballos, M.
	hCoV-19/Argentina/INEI119319/2022	EPI_ISL_10252719	2022-02-04	Argentina	BA.1.1	Barbas, G.; Castro, G.; Debat, H.; F.D.; Fernández; Goya, S.; Lucca, A.; M.B.; Marquez, N.; Pisano; Re, V.; Sicilia, P.; Zeballos, M.
	hCoV-19/Argentina/INEI119320/2022	EPI_ISL_10252720	2022-02-04	Argentina	BA.1.1	Barbas, G.; Castro, G.; Debat, H.; F.D.; Fernández; Goya, S.; Lucca, A.; M.B.; Marquez, N.; Pisano; Re, V.; Sicilia, P.; Zeballos, M.
	hCoV-19/Argentina/INEI119321/2022	EPI_ISL_10252721	2022-02-04	Argentina	BA.1.1	Barbas, G.; Castro, G.; Debat, H.; F.D.; Fernández; Goya, S.; Lucca, A.; M.B.; Marquez, N.; Pisano; Re, V.; Sicilia, P.; Zeballos, M.
	hCoV-19/Argentina/INEI119345/2022	EPI_ISL_10320322	2022-02-04	Argentina	BA.1.1	Barbas, G.; Castro, G.; Debat, H.; F.D.; Fernández; Goya, S.; Lucca, A.; M.B.; Marquez, N.; Pisano; Re, V.; Sicilia, P.; Zeballos, M.
	hCoV-19/Argentina/PAIS-A1254/2021	EPI_ISL_10320330	2022-02-04	Argentina	BA.1.1	Barbas, G.; Castro, G.; Debat, H.; F.D.; Fernández; Goya, S.; Lucca, A.; M.B.; Marquez, N.; Pisano; Re, V.; Sicilia, P.; Zeballos, M.
	hCoV-19/Argentina/PAIS-A1255/2021	EPI_ISL_10320331	2022-02-04	Argentina	BA.1.1	Barbas, G.; Castro, G.; Debat, H.; F.D.; Fernández; Goya, S.; Lucca, A.; M.B.; Marquez, N.; Pisano; Re, V.; Sicilia, P.; Zeballos, M.
	hCoV-19/Argentina/PAIS-E0670/2021	EPI_ISL_10320352	2022-02-04	Argentina	BA.1.1	Barbas, G.; Castro, G.; Debat, H.; F.D.; Fernández; Goya, S.; Lucca, A.; M.B.; Marquez, N.; Pisano; Re, V.; Sicilia, P.; Zeballos, M.
	hCoV-19/Argentina/PAIS-E0680/2021	EPI_ISL_10320354	2022-02-04	Argentina	BA.1.1	Barbas, G.; Castro, G.; Debat, H.; F.D.; Fernández; Goya, S.; Lucca, A.; M.B.; Marquez, N.; Pisano; Re, V.; Sicilia, P.; Zeballos, M.
	hCoV-19/Argentina/PAIS-E0684/2021	EPI_ISL_10320356	2022-02-04	Argentina	BA.1.1	Barbas, G.; Castro, G.; Debat, H.; F.D.; Fernández; Goya, S.; Lucca, A.; M.B.; Marquez, N.; Pisano; Re, V.; Sicilia, P.; Zeballos, M.
	hCoV-19/Argentina/PAIS-E0688/2021	EPI_ISL_10320357	2022-02-04	Argentina	BA.1.1	Barbas, G.; Castro, G.; Debat, H.; F.D.; Fernández; Goya, S.; Lucca, A.; M.B.; Marquez, N.; Pisano; Re, V.; Sicilia, P.; Zeballos, M.
	hCoV-19/Argentina/INEI119116/2022	EPI_ISL_10080952	2022-02-05	Argentina	BA.1	Barbas, G.; Castro, G.; Debat, H.; F.D.; Fernández; Goya, S.; Lucca, A.; M.B.; Marquez, N.; Pisano; Re, V.; Sicilia, P.; Zeballos, M.
	hCoV-19/Argentina/INEI119118/2022	EPI_ISL_10080953	2022-02-05	Argentina	BA.1	Barbas, G.; Castro, G.; Debat, H.; F.D.; Fernández; Goya, S.; Lucca, A.; M.B.; Marquez, N.; Pisano; Re, V.; Sicilia, P.; Zeballos, M.
	hCoV-19/Argentina/INEI119119/2022	EPI_ISL_10080955	2022-02-05	Argentina	BA.1.1	Barbas, G.; Castro, G.; Debat, H.; F.D.; Fernández; Goya, S.; Lucca, A.; M.B.; Marquez, N.; Pisano; Re, V.; Sicilia, P.; Zeballos, M.
	hCoV-19/Argentina/INEI119322/2022	EPI_ISL_10252722	2022-02-05	Argentina	BA.1.1	Barbas, G.; Castro, G.; Debat, H.; F.D.; Fernández; Goya, S.; Lucca, A.; M.B.; Marquez, N.; Pisano; Re, V.; Sicilia, P.; Zeballos, M.
	hCoV-19/Argentina/INEI119325/2022	EPI_ISL_10252723	2022-02-05	Argentina	BA.1.1	Barbas, G.; Castro, G.; Debat, H.; F.D.; Fernández; Goya, S.; Lucca, A.; M.B.; Marquez, N.; Pisano; Re, V.; Sicilia, P.; Zeballos, M.
	hCoV-19/Argentina/INEI119337/2022	EPI_ISL_10252724	2022-02-05	Argentina	BA.1.1	Barbas, G.; Castro, G.; Debat, H.; F.D.; Fernández; Goya, S.; Lucca, A.; M.B.; Marquez, N.; Pisano; Re, V.; Sicilia, P.; Zeballos, M.
	hCoV-19/Argentina/INEI119338/2022	EPI_ISL_10252725	2022-02-05	Argentina	BA.1	Barbas, G.; Castro, G.; Debat, H.; F.D.; Fernández; Goya, S.; Lucca, A.; M.B.; Marquez, N.; Pisano; Re, V.; Sicilia, P.; Zeballos, M.
	hCoV-19/Argentina/INEI119120/2022	EPI_ISL_10080956	2022-02-06	Argentina	BA.1	Barbas, G.; Castro, G.; Debat, H.; F.D.; Fernández; Goya, S.; Lucca, A.; M.B.; Marquez, N.; Pisano; Re, V.; Sicilia, P.; Zeballos, M.
[truncated: 22,522 more rows]
