# Supplementary material for: Genomic Diversity of SARS-CoV-2 Omicron Variant in South American Countries
Source: Viruses. 2022 Jun 7;14(6):1234. doi: 10.3390/v14061234 (PMC9230695; doi:10.3390/v14061234)
Supplement: Supplementary file 1 [file viruses-14-01234-s001.zip › Table S2.xlsx]

## Sheet: Table S2
		Omicron lineage
	Country	BA.1	BA.1.1	BA.2
	Argentina	436	1034	4
	Aruba	27	15	0
	Bonaire	178	93	0
	Brazil	11618	1944	14
	Chile	1168	1448	6
	Colombia	452	346	0
	Curacao	183	96	2
	Ecuador	199	268	0
	French Guiana	54	242	0
	Paraguay	80	1	0
	Peru	1033	723	5
	Suriname	5	8	0
	Trinidad and Tobago	16	37	0
	Venezuela	0	2	0
