# Supplementary material for: Genomic Diversity of SARS-CoV-2 Omicron Variant in South American Countries
Source: Viruses. 2022 Jun 7;14(6):1234. doi: 10.3390/v14061234 (PMC9230695; doi:10.3390/v14061234)
Supplement: Supplementary file 1 [file viruses-14-01234-s001.zip › Table S3.xlsx]

## Sheet: Table S3
	Cluster	Pangolin_Sublineages	Number of genomes
	Intermediate cluster	BA.2	33
	Intermediate cluster	BA.2.10	1
	Intermediate cluster	BA.2.3	6
	Intermediate cluster	BA.2.9	5
	Intermediate cluster	BA.3	3
	C1	BA.1	5870
	C1	BA.1.1	1195
	C1	BA.1.1.1	51
	C1	BA.1.1.10	1
	C1	BA.1.1.13	1
	C1	BA.1.1.15	196
	C1	BA.1.1.2	1
	C1	BA.1.12	2
	C1	BA.1.13	7
	C1	BA.1.14	11
	C1	BA.1.14.1	49
	C1	BA.1.14.2	3
	C1	BA.1.15	12
	C1	BA.1.15.1	1
	C1	BA.1.16	8
	C1	BA.1.17	220
	C1	BA.1.17.2	596
	C1	BA.1.18	108
	C1	BA.1.19	8
	C1	BA.1.20	60
	C1	BA.1.21	4
	C1	BA.1.5	4
	C1	BA.1.6	6
	C1	BA.1.8	1
	C1	BA.1.9	139
	C2	BA.1	511
	C2	BA.1.1	4
	C2	BA.1.15	1139
	C2	BA.1.15.1	21
	C2	BA.1.15.2	1
	C2	BA.1.18	1
	C3	BA.1	975
	C3	BA.1.1	11
	C3	BA.1.14	412
	C3	BA.1.14.1	575
	C3	BA.1.14.2	118
	C3	BA.1.17.2	3
	C4	BA.1	2244
	C4	BA.1.1	16
	C4	BA.1.15	1
	C4	BA.1.14	10
	C4	BA.1.22	16
	C4	BA.1.7	2
	C4	BA.1.17	1
	C5	BA.1	889
	C5	BA.1.1	5500
	C5	BA.1.15	4
	C5	BA.1.1.14	93
	C5	BA.1.1.15	25
	C5	BA.1.1.1	284
	C5	BA.1.1.18	173
	C5	BA.1.1.12	1
	C5	BA.1.1.10	7
	C5	BA.1.1.13	2
	C5	BA.1.1.16	5
	C5	BA.1.1.11	2
	C5	BA.1.1.2	2
