# Supplementary material for: Genomic Diversity of SARS-CoV-2 Omicron Variant in South American Countries
Source: Viruses. 2022 Jun 7;14(6):1234. doi: 10.3390/v14061234 (PMC9230695; doi:10.3390/v14061234)
Supplement: Supplementary file 1 [file viruses-14-01234-s001.zip › Table S4.xlsx]

## Sheet: Table S3
			IC95%
	Cluster	Date	lower bound	upper bound
	C1	09/29/2021	09/11/2021	10/13/2021
	C2	10/05/2021	09/15/2021	11/08/2021
	C3	10/30/2021	09/12/2021	11/23/2021
	C4	10/14/2021	09/14/2021	10/27/2021
	C5	11/16/2021	11/02/2021	11/24/2021
