# Supplementary material for: Genomic Diversity of SARS-CoV-2 Omicron Variant in South American Countries
Source: Viruses. 2022 Jun 7;14(6):1234. doi: 10.3390/v14061234 (PMC9230695; doi:10.3390/v14061234)
Supplement: Supplementary file 1 [file viruses-14-01234-s001.zip › Table S5.xlsx]

## Sheet: Hoja1
	Country	Date
	Brazil	11-25-2021
	Chile	11-25-2021
	Peru	11-28-2021
	Argentina	12-02-2021
	Colombia	12-04-2021
	Ecuador	12-11-2021
	Venezuela	12-13-2021
	Paraguay	12-14-2021
	Aruba	12-16-2021
	Curacao	12-16-2021
	Trinidad and Tobago	12-16-2021
	Bonaire	12-19-2021
	French Guiana	12-20-2021
	Suriname	12-24-2021
